# Supplementary material for: Prognostic Gene Signature for Squamous Cell Carcinoma with a Higher Risk for Treatment Failure and Accelerated MEK-ERK Pathway Activity
Source: Cancers (Basel). 2021 Oct 15;13(20):5182. doi: 10.3390/cancers13205182 (PMC8534038; doi:10.3390/cancers13205182)
Supplement: Supplementary file 1 [file cancers-13-05182-s001.zip]

Archive with 2 entries (2 files):
- cancers-1380615 supplementary figures.pdf
- Supplemental Tables.xlsx
