# Supplementary material for: Prognostic Gene Signature for Squamous Cell Carcinoma with a Higher Risk for Treatment Failure and Accelerated MEK-ERK Pathway Activity
Source: Cancers (Basel). 2021 Oct 15;13(20):5182. doi: 10.3390/cancers13205182 (PMC8534038; doi:10.3390/cancers13205182)
Supplement: Supplementary file 1 [file cancers-13-05182-s001.zip › Supplemental Tables.xlsx]

## Sheet: Table_S1_Prognostic genes
Table S1. Summary of prognostic-related candidate genes.
Related with favorable OS		Related to unfavorable OS		Related to favorable PFI		Related to unfavorable PFI
Gene Symbol	Gene ID	Gene Symbol	Gene ID	Gene Symbol	Gene ID	Gene Symbol	Gene ID
ADAMTS17	170691	ADAMTS15	170689	A2ML1	144568	AGPAT4	56895
ADARB2	105	ALDH1A2	8854	ABCB1	5243	AKAP12	9590
ANAPC5	51433	ANKRD1	27063	ABCD2	225	ANKRD1	27063
ARHGAP20	57569	ANO6	196527	ADH7	131	AP2B1	163
ASCL4	121549	ANXA5	308	ALDH3A1	218	B3GNT3	10331
ASF1B	55723	APLN	8862	ANKRD22	118932	BBS2	583
BLACE	338436	APP	351	ANKUB1	389161	BZW1	9689
BRF2	55290	AREG	374	ASCL4	121549	C1GALT1	56913
C12orf4	57102	AUP1	550	ATG4D	84971	C2orf70	339778
C18orf21	83608	BNIP3	664	ATP12A	479	CAMK2A	815
CA11	770	BZW1	9689	ATP13A5	344905	CAMK2N1	55450
CABP7	164633	C19orf81	342918	B3GALNT2	148789	CAP2	10486
CCDC88C	440193	C2orf70	339778	BCL2	596	CDC16	8881
CD1B	910	C9orf153	389766	BTG3	10950	CKMT2	1160
CDCA2	157313	CAMK2A	815	BTLA	151888	COG3	83548
CDKN2C	1031	CAMK2N1	55450	C17orf99	100141515	CRY1	1407
CELSR3	1951	CAV1	857	C9orf3	84909	CTSL	1514
CENPP	401541	CCR3	1232	CA11	770	CYP46A1	10858
CEP162	22832	CD59	966	CASR	846	DKK1	22943
CHAF1A	10036	CENPBD1	92806	CD164L2	388611	DNAH10OS	642797
CHMP7	91782	CIAO2B	51647	CD19	930	DNAJC15	29103
CTC1	80169	CMIP	80790	CD1B	910	DOCK5	80005
DCLRE1C	64421	COL28A1	340267	CD2	914	DPYSL5	56896
DEPDC5	9681	COPB1	1315	CD27	939	DYSF	8291
DPH7	92715	CRTAC1	55118	CD3G	917	EDA2R	60401
DPY19L2	283417	CSF2	1437	CD69	969	ENTPD2	954
E2F7	144455	CSMD3	114788	CENPP	401541	ERRFI1	54206
EOMES	8320	CTSL	1514	CH25H	9023	EXT2	2132
EP400NL	347918	DCBLD1	285761	CISH	1154	FADS3	3995
ESCO2	157570	DPP3	10072	CLCA4	22802	FBXL2	25827
EVA1C	59271	DSTN	11034	CLDN16	10686	FHOD1	29109
FAM120C	54954	EDA2R	60401	CLEC4D	338339	FOXA2	3170
FAM160B2	64760	ENSG00000273259	NA	CLEC4E	26253	FSD1L	83856
FAM83C	128876	FADS3	3995	CNFN	84518	GOLM1	51280
FANCE	2178	FGG	2266	COX6B2	125965	GRAMD1B	57476
FGFR2	2263	FIGN	55137	CSTA	1475	HSD17B12	51144
FIGNL1	63979	FLII	2314	CXCL13	10563	IDH1	3417
FKSG62	NA	FN1	2335	CYB5R2	51700	IL4	3565
FOXE1	2304	FSTL3	10272	CYTIP	9595	INHA	3623
FOXN1	8456	G0S2	50486	DAPL1	92196	INSIG2	51141
FOXRED2	80020	GALNT2	2590	DSG3	1830	ITFG1	81533
FRAT2	23401	GNB1	2782	DTHD1	401124	ITGA5	3678
GAB1	2549	GOLT1A	127845	DTX2	113878	KCNF1	3754
GALR3	8484	HOXC5	3222	DUOX2	50506	KIAA1324L	222223
GPR33	2856	HSPA5	3309	EAF2	55840	KIF1A	547
H2AFZ	3015	IL6	3569	EEFSEC	60678	KLHL30	377007
HELLS	3070	INHBA	3624	EFNB1	1947	LIPG	9388
HLF	3131	INSC	387755	EVA1C	59271	LPCAT1	79888
HMBOX1	79618	INVS	27130	FAM151A	338094	LRRC59	55379
HSPA14	51182	ITFG1	81533	FAM53B	9679	LSMEM1	286006
IFNG	3458	ITGA3	3675	FAM83C	128876	MARC1	64757
IKBKB	3551	ITGA5	3678	FAM83G	644815	MESD	23184
INTS10	55174	KATNA1	11104	FGFR3	2261	METTL7B	196410
INTS9	55756	KIFC3	3801	FMO2	2327	MGAT4B	11282
ITGB3BP	23421	KLF7	8609	FOXE1	2304	MME	4311
ITPRIPL1	150771	KPNA3	3839	FOXN1	8456	MRS2	57380
JMY	133746	LDHA	3939	FOXP3	50943	NAT8L	339983
KIF15	56992	LIF	3976	FOXRED2	80020	NEK6	10783
KIF22	3835	LRP10	26020	FUT6	2528	NOG	9241
KIF24	347240	MAP1LC3B	81631	GLTP	51228	NRAP	4892
KLF1	10661	MAPK9	5601	GPR82	27197	OXCT2	64064
KRI1	65095	MCEMP1	199675	GRHL3	57822	P4HA1	5033
KYAT3	56267	MMP8	4317	GTF3C1	2975	PCDHGA10	56106
LAG3	3902	MOCS1	4337	GZMK	3003	PCMT1	5110
LHX2	9355	MORF4L2	9643	HLA_DQB2	3120	PDE6D	5147
LIN52	91750	MS4A15	219995	HLF	3131	PDGFC	56034
LMO4	8543	MYO1B	4430	HR	55806	PDIA4	9601
LNP1	348801	MYO1C	4641	HS3ST6	64711	PDIA6	10130
LSM7	51690	NEK6	10783	HSPB1	3315	PHKA1	5255
LYPD2	137797	Noct	310395	ICOS	29851	PLOD1	5351
MBNL1	4154	P4HA2	8974	IDO1	3620	PLOD3	8985
MCIDAS	345643	PCDHGA11	56105	IL1RN	3557	PPP1R26	9858
MCM5	4174	PDF	64146	IL34	146433	PRSS23	11098
MCM6	4175	PDGFB	5155	IRF4	3662	PTP4A1	7803
MRPL46	26589	PGK1	5230	IRF6	3664	PTPRR	5801
MSH2	4436	PKIG	11142	ITK	3702	PTX3	5806
MSH6	2956	PLAU	5328	ITPRIPL1	150771	RAB6B	51560
MYB	4602	PLOD1	5351	KLHL21	9903	RBMS2	5939
NAPEPLD	222236	PLOD3	8985	KRT13	3860	RFK	55312
NDC1	55706	PON2	5445	KRT6B	3854	RFXAP	5994
NEURL4	84461	POPDC3	64208	KRT6C	286887	RHPN2	85415
NKX2_3	159296	PRRG1	5638	LOR	4014	RTN4	57142
NLRC3	197358	PTX3	5806	LPXN	9404	S100A13	6284
NOS2	4843	PYGL	5836	LRRC8B	23507	SDF4	51150
NOTCH2NLR	101929796	RETN	56729	LTB4R	1241	SEC61G	23480
NSUN6	221078	RIMS4	140730	LYZ	4069	SEMA3A	10371
OSR2	116039	RSPO4	343637	MEI1	150365	SERINC3	10955
PARPBP	55010	SCG5	6447	MEOX1	4222	SETD3	84193
PER1	5187	SCN3B	55800	NECTIN1	5818	SHC4	399694
PEX26	55670	SEMA6B	10501	NOS2	4843	SLC16A3	9123
PLA2G3	50487	SERINC1	57515	NUDT8	254552	SLC39A13	91252
POLE2	5427	SERINC3	10955	NUPR1	26471	SLC39A7	7922
POP7	10248	SERPINA5	5104	P2RX7	5027	SMIM2	79024
PPP1R10	5514	SERPINE1	5054	P2RY10	27334	SNX14	57231
PRDM15	63977	SHANK2	22941	PALD1	27143	SPP1	6696
PRSS12	8492	SHC1	6464	PAX9	5083	STC2	8614
PSPC1	55269	SHISA3	152573	PHRF1	57661	STX7	8417
PSPN	5623	SLC16A3	9123	PIK3IP1	113791	SUSD1	64420
PTPRS	5802	SLC39A1	27173	PKP1	5317	SYT7	9066
RASAL1	8437	SLC39A8	64116	PLA2G4F	255189	TCIM	56892
RFC2	5982	SLITRK6	84189	PLAC8	51316	THBS3	7059
RIBC1	158787	SLN	6588	PMEL	6490	TMEM92	162461
RMI2	116028	SPTSSA	171546	POU2AF1	5450	TNFRSF12A	51330
RPS6KA5	9252	STARD3NL	83930	PPFIBP2	8495	TNPO1	3842
SATB1	6304	STK24	8428	PPIF	10105	TOR1A	1861
SERPINB12	89777	SUSD1	64420	PPM1N	147699	TPBG	7162
SETD4	54093	SYT7	9066	PPP2R2A	5520	TPM3	7170
SETSIP	646817	TFPI2	7980	PRODH	5625	TRIM32	22954
SH2D4A	63898	THBD	7056	PRSS36	146547	TRIM46	80128
SLC25A17	10478	TIMP3	7078	RAB11FIP1	80223	TRIM58	25893
SMIM19	114926	TIMP4	7079	RAD54L	8438	TTLL11	158135
SNRPD3	6634	TINAGL1	64129	RAPGEFL1	51195	VEGFC	7424
SOX5	6660	TM4SF19	116211	RIN2	54453	ZDHHC6	64429
SPRR3	6707	TM9SF1	10548	RNF165	494470
SRSF1	6426	TMEM192	201931	RPL27A	6157
ST8SIA1	6489	TMEM255B	348013	RPS6KA5	9252
SULT1B1	27284	TMEM59L	25789	S1PR5	53637
TACR1	6869	TMEM87A	25963	SERPINB11	89778
TCEANC	170082	TMEM92	162461	SERPINB2	5055
TIAM1	7074	TNFRSF12A	51330	SIT1	27240
TIGD3	220359	TPCN2	219931	SLC1A4	6509
TIMELESS	8914	TUBB6	84617	SLC25A23	79085
TLX2	3196	VEPH1	79674	SLC9A9	285195
TMEM151B	441151			SMG6	23293
TMPO	7112			SPRR2A	6700
TNRC6B	23112			SPRR3	6707
TPRG1	285386			SPRR4	163778
TRMT2A	27037			SPRYD4	283377
TTF2	8458			SUCNR1	56670
WDR62	284403			TACC1	6867
WHAMM	123720			TATDN2	9797
WNT2B	7482			TBC1D10A	83874
XAB2	56949			TBX6	6911
YWHAH	7533			TESPA1	9840
ZGRF1	55345			TEX101	83639
ZNF18	7566			TIAM1	7074
ZNF248	57209			TIFA	92610
ZNF296	162979			TIFAB	497189
ZNF584	201514			TMEM19	55266
ZNF589	51385			TMPRSS11A	339967
ZNF683	257101			TMPRSS11B	132724
ZNF688	146542			TMPRSS11D	9407
ZNF711	7552			TMPRSS4	56649
ZNF77	58492			TNFRSF9	3604
ZWILCH	55055			TPRG1	285386
				TRIM29	23650
				TRIM74	378108
				TTC39C	125488
				TUBD1	51174
				WNT2B	7482
				XCL2	6846
				ZBTB7C	201501
				ZNF668	79759

## Sheet: Table_S2_37-gene set
Table S2. Summary of the survival-related 37-gene set.
		TCGA-CESC		TCGA-ESCA		TCGA-HNSC		TCGA-LUSC
Gene Symbol	Gene ID	OS	PFI	OS	PFI	OS	PFI	OS	PFI
ANKRD1	27063	0.002728	0.002521	0.03831	0.04827	0.000247	0.008109	0.001959	0.009543
BZW1	9689	0.004645	0.001517	0.006148	0.004189	0.00367	0.002912	0.01801	0.001061
C2orf70	339778	0.005582	6.776e-05	0.02546	0.04459	1.95e-06	0.0004121	0.001638	0.000913
CAMK2A	815	0.003106	0.005541	0.1451	0.2431	0.00124	0.0003046	0.006598	0.001892
CAMK2N1	55450	0.002459	0.0009842	0.2068	0.07619	2.16e-07	3.878e-06	0.004312	0.0002745
CTSL	1514	0.02677	0.3688	0.001512	6.452e-06	0.00195	0.003303	0.004671	0.003118
EDA2R	60401	0.005124	4.669e-05	0.001636	0.1903	0.00301	0.006408	0.002389	0.007733
FADS3	3995	0.003744	0.008251	0.0002246	0.1396	0.000118	0.0003509	0.03555	0.004193
ITFG1	81533	0.0002153	3.328e-05	0.004427	0.004787	0.00161	0.005601	0.02104	0.02495
ITGA5	3678	2.254e-07	0.004225	0.2583	0.04477	0.000256	0.001544	0.004313	0.0004319
NEK6	10783	0.006855	0.002596	0.06985	0.1948	0.00414	3.887e-05	0.001617	0.005824
PLOD1	5351	0.0001336	0.003132	0.0954	0.0202	0.0099	0.0005969	0.008367	0.003939
PLOD3	8985	6.495e-05	0.0007964	0.003816	0.009791	0.00844	0.005851	0.002256	0.0003939
PTX3	5806	0.003169	0.002417	0.08389	0.04993	0.000788	0.001695	0.0004346	0.006849
SERINC3	10955	0.0001174	0.0005512	0.1133	0.173	0.00215	0.0009295	0.001135	5.422e-05
SLC16A3	9123	5.302e-05	9.958e-05	0.149	0.2321	0.00354	0.001769	0.003174	0.0002719
SUSD1	64420	0.00235	0.0003968	0.2643	0.01078	0.00776	0.004593	0.001095	1.245e-05
SYT7	9066	0.001099	0.008397	0.06534	0.2136	9.76e-05	0.0006727	0.006898	0.009242
TMEM92	162461	0.03169	0.0009009	0.007235	0.07381	0.00113	0.0006038	0.001129	0.0001638
TNFRSF12A	51330	0.001378	0.007522	0.02944	0.06548	0.000157	6.696e-06	0.004109	0.003536
ASCL4	121549	0.0002466	0.0004839	0.2393	0.04499	0.000683	0.007284	0.005887	0.009442
CA11	770	0.0004042	0.0006762	0.1375	0.06307	0.00013	0.0001315	0.004913	0.002552
CD1B	910	0.000384	0.0005406	0.3072	0.1605	0.000734	0.0005693	0.003856	0.002212
CENPP	401541	0.001181	0.0001428	0.001811	0.1059	0.000306	0.0004759	0.01021	0.006169
EVA1C	59271	0.00657	0.006118	0.001795	0.2805	0.000616	8.724e-05	0.01984	0.001758
FAM83C	128876	0.001839	1.681e-05	0.1158	0.3477	0.000919	0.0003703	0.005532	0.00782
FOXE1	2304	0.00185	0.0003501	0.09656	0.1964	0.00718	0.0005889	0.0031	0.0001548
FOXN1	8456	0.0003042	0.002217	0.01549	0.12	0.000375	0.0006431	0.009067	0.001015
FOXRED2	80020	0.001146	0.0001155	0.03253	0.1849	0.00129	0.00265	0.004265	0.004189
HLF	3131	0.0002283	0.0007635	0.02838	0.1006	0.000253	0.0004128	0.002228	0.0001053
ITPRIPL1	150771	0.007005	0.006521	0.0003307	0.00064	0.00102	0.007646	0.05231	0.09312
NOS2	4843	0.0008	0.002681	0.2827	0.07112	0.00977	0.005399	0.008725	0.004261
RPS6KA5	9252	0.001155	0.002447	0.0004805	0.0251	0.000625	0.004528	0.00126	0.004725
SPRR3	6707	0.0005307	6.153e-06	0.3375	0.0206	0.00558	0.002173	0.008124	0.0002769
TIAM1	7074	0.009337	0.002944	0.0006646	0.0003653	0.00185	0.0002141	0.1663	0.1641
TPRG1	285386	0.0001422	0.0001483	0.2054	0.001772	0.00112	2.455e-05	0.007812	0.009636
WNT2B	7482	0.002032	0.007184	0.09967	0.1812	0.000666	0.00173	0.004995	0.0012
Genes related to unfavorable survival are indicated in red and genes with favorable survival in blue. Significant p-values (<0.05) are indicated in bold.

## Sheet: Table_S3_DEmRNAs
Table S3. DEGs among low-risk and high-risk groups of the pan-SCC cohort
Gene Symbol	Gene ID	logFC	p value	FDR
NPS	594857	-7.4068	4.04112e-54	3.79244e-52
ATP4B	496	-4.76214	6.82018e-83	3.90029e-80
NEUROD6	63974	-4.70731	8.05888e-41	3.22708e-39
OR7D4	125958	-4.55014	8.40416e-42	3.61024e-40
NEUROG3	50674	-4.30763	5.29018e-65	8.80093e-63
KRT38	8687	-4.23667	7.55252e-73	2.15955e-70
PHOX2B	8929	-3.87436	1.81554e-37	5.92236e-36
DEFA6	1671	-3.64612	2.32488e-19	1.82129e-18
PSKH2	85481	-3.60418	1.21289e-33	2.92436e-32
GAGE12J	729396	-3.58744	1.57002e-26	2.19995e-25
CRYGD	1421	-3.36327	1.49725e-26	2.10605e-25
NOS2	4843	-3.02947	2.28283e-80	1.04439e-77
ZPBP2	124626	-2.89959	5.34776e-41	2.15559e-39
DEFB118	117285	-2.82732	1.76377e-28	2.85384e-27
MYOC	4653	-2.81353	5.56432e-50	4.00894e-48
GBX1	2636	-2.80396	7.81463e-35	2.09997e-33
KRT24	192666	-2.75834	6.44806e-39	2.31372e-37
PAX1	5075	-2.75484	8.03338e-39	2.85458e-37
ZNF541	84215	-2.73194	2.1852e-83	1.28997e-80
TDRD15	100129278	-2.70408	1.72062e-25	2.21899e-24
PGA3	643834	-2.68017	6.47251e-22	6.2275e-21
BARHL1	56751	-2.67674	1.23762e-42	5.56473e-41
MUC21	394263	-2.64439	8.6885e-43	3.97499e-41
CYP2B6	1555	-2.64104	2.93066e-33	6.82329e-32
LIPF	8513	-2.63118	1.41599e-19	1.13453e-18
GSX2	170825	-2.62938	6.13439e-31	1.2045e-29
ALDH8A1	64577	-2.62076	1.52824e-67	3.07327e-65
NEUROD2	4761	-2.61101	3.53001e-61	4.93124e-59
UGT2A3	79799	-2.60701	6.03171e-25	7.48341e-24
CCER1	196477	-2.57432	3.13339e-28	4.95601e-27
CALCA	796	-2.5495	4.87084e-20	4.05509e-19
LCN9	392399	-2.52298	3.63216e-19	2.7975e-18
PAX4	5078	-2.51913	1.22389e-26	1.73487e-25
KRT33A	3883	-2.50274	6.53077e-62	9.41047e-60
ATP13A5	344905	-2.48991	3.0277e-47	1.85307e-45
TMPRSS11B	132724	-2.47966	1.02912e-34	2.72939e-33
GPX6	257202	-2.45679	4.0996e-25	5.1552e-24
DYNAP	284254	-2.45536	1.09439e-29	1.96155e-28
INSL6	11172	-2.42334	3.11684e-36	9.296e-35
MSGN1	343930	-2.38562	2.98929e-50	2.19695e-48
NEUROD1	4760	-2.35824	2.10053e-24	2.49285e-23
PRB4	5545	-2.33784	1.80396e-14	9.46185e-14
TAF7L	54457	-2.32288	2.01717e-59	2.52837e-57
PROK1	84432	-2.30467	1.11938e-48	7.47614e-47
TRPM1	4308	-2.29185	2.48832e-52	2.02383e-50
C12orf40	283461	-2.26322	2.68714e-27	3.98822e-26
NR5A1	2516	-2.26234	7.3021e-30	1.32175e-28
GPR151	134391	-2.25163	1.07975e-28	1.77852e-27
KRT4	3851	-2.24868	3.58836e-35	9.99498e-34
SHCBP1L	81626	-2.22899	1.72993e-21	1.61108e-20
ZFR2	23217	-2.22512	5.84067e-40	2.22676e-38
NKX2-3	159296	-2.22237	2.91694e-53	2.55407e-51
KRT36	8689	-2.21684	3.70164e-39	1.3494e-37
TMPRSS11A	339967	-2.16741	1.49294e-50	1.12431e-48
HSD17B13	345275	-2.16333	1.47862e-45	8.10141e-44
KCNJ3	3760	-2.14707	2.9522e-31	5.9044e-30
TCP11	6954	-2.14347	4.98465e-45	2.63639e-43
ADH1C	126	-2.13506	2.88406e-27	4.26664e-26
SPRR3	6707	-2.12139	2.65871e-40	1.03081e-38
KRT20	54474	-2.12092	6.34647e-26	8.43431e-25
DBX2	440097	-2.11673	2.03127e-25	2.60935e-24
SPATA21	374955	-2.11194	3.02519e-36	9.04592e-35
PCSK2	5126	-2.11103	2.32367e-26	3.20446e-25
KCNQ4	9132	-2.10169	5.99197e-71	1.4428e-68
TGM3	7053	-2.08138	2.99407e-27	4.41155e-26
KRT13	3860	-2.05986	8.47842e-42	3.63361e-40
PGA5	5222	-2.04234	2.09283e-26	2.89923e-25
OR52E8	390079	-2.02243	1.21272e-14	6.44388e-14
PAGE1	8712	-2.02187	5.45983e-14	2.74265e-13
OPRPN	58503	-2.02012	6.77591e-13	3.10464e-12
PTX4	390667	-2.0195	1.61261e-32	3.5555e-31
SMCP	4184	-2.00984	3.76648e-24	4.38186e-23
MAJIN	283129	-2.00908	6.59742e-35	1.79129e-33
HMX2	3167	-2.00786	1.32348e-34	3.46491e-33
CRNN	49860	-2.00735	2.39994e-18	1.73867e-17
NKX2-4	644524	-2.00067	5.69219e-16	3.39749e-15
BEST2	54831	-1.99353	4.37033e-43	2.05069e-41
NOBOX	135935	-1.98565	7.47845e-12	3.10612e-11
SMC1B	27127	-1.97793	2.15689e-47	1.32899e-45
CCDC155	147872	-1.97221	6.42572e-35	1.74726e-33
ENSG00000281273	NA	-1.96915	6.5422e-23	6.87269e-22
NKX6-3	157848	-1.94671	7.29615e-22	6.9869e-21
UPB1	51733	-1.93999	1.6902e-59	2.14796e-57
NUTM1	256646	-1.90649	1.71544e-43	8.37136e-42
MPPED1	758	-1.89925	4.25512e-26	5.73407e-25
P2RX3	5024	-1.8698	2.58666e-26	3.55375e-25
INSM1	3642	-1.86724	2.86447e-23	3.08715e-22
DMRTB1	63948	-1.86564	1.01759e-14	5.44339e-14
MYO3A	53904	-1.86474	1.82381e-34	4.6876e-33
SPINK7	84651	-1.85088	1.02436e-19	8.26533e-19
ARGFX	503582	-1.84408	5.85396e-21	5.22828e-20
RLN1	6013	-1.84374	5.34362e-46	2.99047e-44
GSTA1	2938	-1.84224	2.94054e-21	2.68255e-20
NSG2	51617	-1.83816	1.16648e-29	2.08667e-28
DRGX	644168	-1.83721	4.10162e-25	5.1552e-24
MAL	4118	-1.83143	2.47598e-33	5.80903e-32
CRB2	286204	-1.83077	1.49251e-43	7.38186e-42
C8G	733	-1.83028	1.59516e-71	4.23063e-69
HTR3D	200909	-1.82717	2.38561e-25	3.05079e-24
NEFH	4744	-1.82294	3.9463e-32	8.44646e-31
OTX2	5015	-1.82147	3.45336e-16	2.09886e-15
IL19	29949	-1.81866	7.47384e-34	1.81635e-32
SNX31	169166	-1.8153	2.83072e-45	1.52809e-43
FXYD2	486	-1.81317	2.65401e-40	1.03081e-38
SKOR2	652991	-1.81127	7.52412e-14	3.73451e-13
PTF1A	256297	-1.80809	6.03256e-15	3.28853e-14
ARSF	416	-1.80471	4.91372e-32	1.04438e-30
WFIKKN2	124857	-1.79675	4.90688e-29	8.36088e-28
SYCP2	10388	-1.78125	3.69322e-47	2.24656e-45
SOX14	8403	-1.7804	8.37629e-10	2.84971e-09
GPHA2	170589	-1.77743	3.98324e-29	6.83803e-28
CAPN14	440854	-1.77323	1.28125e-42	5.73274e-41
HEPACAM	220296	-1.77304	1.11388e-22	1.1484e-21
GUCA2A	2980	-1.76561	5.77093e-20	4.77001e-19
CDH9	1007	-1.76332	5.42967e-15	2.97405e-14
FEZF2	55079	-1.75918	1.86887e-09	6.15443e-09
CALHM1	255022	-1.75528	6.363e-32	1.34151e-30
PCP4L1	654790	-1.75384	2.83622e-51	2.22759e-49
UGT2B10	7365	-1.74093	1.05451e-09	3.54697e-09
CLEC3A	10143	-1.73986	1.32009e-10	4.87442e-10
GAD2	2572	-1.73745	5.41305e-22	5.2329e-21
CYP2A13	1553	-1.7309	1.21848e-16	7.729e-16
OR1N2	138882	-1.73037	4.68299e-10	1.63923e-09
FUT6	2528	-1.72772	3.10969e-39	1.14272e-37
STAG3	10734	-1.7274	1.34454e-66	2.4868e-64
CCDC177	56936	-1.70926	4.3266e-43	2.03539e-41
PHOX2A	401	-1.69852	1.22172e-17	8.40508e-17
HELT	391723	-1.69757	2.32688e-18	1.68976e-17
TEX35	84066	-1.69229	1.18851e-36	3.68015e-35
BHMG1	388553	-1.69034	6.93755e-35	1.88085e-33
CYP2E1	1571	-1.68702	1.66906e-59	2.13593e-57
LMAN1L	79748	-1.68624	3.36529e-22	3.31993e-21
ASCL1	429	-1.68093	1.86997e-14	9.78567e-14
NPPC	4880	-1.67567	2.71996e-24	3.19072e-23
COLEC10	10584	-1.67367	1.0177e-39	3.85589e-38
SYT4	6860	-1.6728	3.52622e-11	1.37796e-10
KRT3	3850	-1.67114	1.10447e-30	2.13656e-29
ENSG00000275465	NA	-1.66726	6.49155e-13	2.97808e-12
KRT222	125113	-1.66093	9.57739e-31	1.86057e-29
OTOP3	347741	-1.66019	5.66242e-21	5.06959e-20
TDRD9	122402	-1.65734	4.08191e-30	7.52255e-29
UGT1A8	54576	-1.65319	5.43472e-14	2.73229e-13
HLF	3131	-1.65286	4.40057e-74	1.46419e-71
POMC	5443	-1.64948	6.60535e-44	3.31172e-42
KRT15	3866	-1.64701	4.66865e-56	4.8269e-54
KEL	3792	-1.64684	5.28824e-34	1.306e-32
PLAC8	51316	-1.64463	1.1802e-52	9.86197e-51
MS4A18	728588	-1.6436	7.40289e-14	3.67857e-13
CSH2	1443	-1.64204	1.18604e-18	8.79687e-18
CEACAM16	388551	-1.64152	9.73927e-25	1.19137e-23
TSGA10IP	254187	-1.64052	1.85869e-34	4.77054e-33
TEX13B	56156	-1.63987	1.42138e-23	1.57263e-22
CYP4F8	11283	-1.62826	5.46723e-19	4.15837e-18
PLSCR5	389158	-1.6175	2.42208e-14	1.25351e-13
SEZ6	124925	-1.61699	2.30491e-24	2.71953e-23
LGI1	9211	-1.61425	2.07798e-16	1.2908e-15
SAMD7	344658	-1.61223	2.81423e-17	1.88163e-16
UGT1A7	54577	-1.60406	5.47258e-18	3.85927e-17
HS3ST6	64711	-1.57662	5.32457e-31	1.05e-29
RORB	6096	-1.5744	4.7562e-36	1.39485e-34
PRLHR	2834	-1.55948	5.59363e-14	2.80601e-13
TGM7	116179	-1.55472	2.74209e-21	2.50776e-20
LCE3C	353144	-1.5544	2.27844e-07	6.04283e-07
C4orf17	84103	-1.54994	1.69942e-19	1.34921e-18
CYP4F12	66002	-1.54804	1.4979e-40	5.90768e-39
GSG1L	146395	-1.54418	1.07287e-27	1.63477e-26
DUOXA2	405753	-1.54351	2.38393e-37	7.69417e-36
RTL9	57529	-1.54336	2.20621e-32	4.8236e-31
MEI1	150365	-1.54262	2.32995e-49	1.62741e-47
PGPEP1L	145814	-1.54158	1.30461e-39	4.89228e-38
EPHX3	79852	-1.53574	9.57106e-40	3.63383e-38
GSTA3	2940	-1.5357	2.48899e-21	2.27857e-20
RFX4	5992	-1.53087	3.34849e-15	1.8648e-14
GOLGA6L22	440243	-1.52618	7.63396e-20	6.23111e-19
SP9	100131390	-1.5193	2.49915e-32	5.44457e-31
CCDC190	339512	-1.51544	1.31229e-20	1.14302e-19
RPTN	126638	-1.51334	8.51671e-17	5.47246e-16
IL36A	27179	-1.51293	1.98872e-15	1.12883e-14
EIF4E1B	253314	-1.50774	1.13406e-13	5.55493e-13
SYCP1	6847	-1.50689	6.18747e-15	3.36996e-14
CLDN20	49861	-1.50512	3.11329e-35	8.73821e-34
PTPRT	11122	-1.49875	9.55355e-20	7.73242e-19
HTR1E	3354	-1.49632	4.53806e-11	1.75537e-10
TECRL	253017	-1.49508	3.81698e-09	1.21946e-08
FKBP6	8468	-1.49464	5.01961e-48	3.22312e-46
KRT78	196374	-1.49306	5.79429e-25	7.2133e-24
SERPINB12	89777	-1.49056	3.29078e-17	2.18668e-16
CYP2F1	1572	-1.48973	3.03096e-17	2.02359e-16
WDR49	151790	-1.48869	1.00986e-27	1.54133e-26
DNMT3L	29947	-1.48759	9.949e-15	5.33138e-14
SERPINI2	5276	-1.48546	9.80702e-23	1.01567e-21
ZBTB7C	201501	-1.47723	5.19061e-67	1.01051e-64
KRTAP5-9	3846	-1.47154	1.14315e-39	4.31333e-38
SHISA8	440829	-1.46949	4.13511e-43	1.95032e-41
CEACAM7	1087	-1.46488	1.6426e-19	1.30694e-18
SUSD4	55061	-1.46456	1.06274e-68	2.28801e-66
CDC20B	166979	-1.45931	3.10815e-22	3.07955e-21
ASPG	374569	-1.45929	5.93014e-43	2.76136e-41
FAM3B	54097	-1.45827	1.13604e-28	1.86453e-27
CBLN2	147381	-1.45779	8.17047e-16	4.80307e-15
FABP7	2173	-1.45729	1.75077e-12	7.75577e-12
GUCA2B	2981	-1.45384	7.92391e-11	2.99925e-10
LGI3	203190	-1.45117	7.59659e-31	1.48048e-29
B3GALT5	10317	-1.45046	4.52251e-25	5.66863e-24
GPR149	344758	-1.44957	6.22122e-11	2.37431e-10
SLC22A6	9356	-1.44928	9.0903e-13	4.10747e-12
GFY	100507003	-1.44088	6.95806e-17	4.50256e-16
TDRD10	126668	-1.43729	7.64239e-35	2.0567e-33
SOX21	11166	-1.43536	1.314e-39	4.91743e-38
CCDC166	100130274	-1.43103	5.87212e-25	7.30026e-24
HRASLS5	117245	-1.42579	1.67708e-24	2.0033e-23
DMRT3	58524	-1.42186	4.80355e-27	6.97659e-26
GCK	2645	-1.41865	9.94834e-36	2.867e-34
UGT2B15	7366	-1.41454	5.47754e-19	4.16448e-18
NYX	60506	-1.41214	2.06145e-18	1.50717e-17
KRTAP5-10	387273	-1.41103	9.79822e-30	1.7631e-28
ERAS	3266	-1.4102	1.15057e-28	1.88669e-27
PPP1R17	10842	-1.40894	8.50064e-10	2.88826e-09
GRIN2C	2905	-1.40407	3.44934e-57	3.94519e-55
KBTBD12	166348	-1.40397	2.03139e-18	1.48639e-17
FOXB2	442425	-1.40351	1.06315e-08	3.2372e-08
PDE6A	5145	-1.40019	7.43018e-43	3.42499e-41
TGM6	343641	-1.39644	8.86468e-13	4.00948e-12
C19orf57	79173	-1.39604	2.96456e-70	6.95531e-68
C1QTNF4	114900	-1.38842	2.56132e-34	6.50098e-33
KCNA2	3737	-1.38605	1.07399e-24	1.30765e-23
IL17REL	400935	-1.38139	1.80877e-17	1.2264e-16
UGT3A1	133688	-1.37835	8.21775e-08	2.28271e-07
ACOT12	134526	-1.37754	4.0765e-18	2.89821e-17
SPIC	121599	-1.37751	2.48853e-12	1.08429e-11
CCDC60	160777	-1.37662	2.54681e-18	1.83998e-17
UMODL1	89766	-1.37527	1.47516e-26	2.07817e-25
FEZF1	389549	-1.37346	3.37889e-21	3.07477e-20
RSPH6A	81492	-1.37145	1.03029e-21	9.76399e-21
NLRP7	199713	-1.37064	1.58939e-20	1.37262e-19
TRPC7	57113	-1.36886	2.30866e-16	1.42298e-15
OTOP2	92736	-1.36586	9.20487e-29	1.52719e-27
LRFN2	57497	-1.36561	4.04676e-28	6.36217e-27
FGFBP2	83888	-1.36529	2.99381e-13	1.41312e-12
GRM1	2911	-1.36486	4.53443e-18	3.21379e-17
OCA2	4948	-1.36355	1.26331e-22	1.29307e-21
IZUMO2	126123	-1.36349	2.2041e-18	1.60762e-17
LMX1A	4009	-1.35962	8.0554e-13	3.65973e-12
CYP4F2	8529	-1.35447	1.9187e-21	1.77694e-20
FRMD1	79981	-1.35409	5.6233e-13	2.5908e-12
DUOX2	50506	-1.35311	1.3674e-35	3.90594e-34
KRTAP5-8	57830	-1.35128	2.3629e-28	3.78643e-27
TRIM74	378108	-1.35048	6.04227e-70	1.38217e-67
RGMA	56963	-1.34979	7.08986e-68	1.47437e-65
HS3ST4	9951	-1.34742	3.56981e-13	1.67464e-12
SOX30	11063	-1.34325	4.76376e-33	1.09656e-31
PMP2	5375	-1.34227	3.49977e-14	1.78749e-13
LLCFC1	135927	-1.33611	7.81181e-23	8.15959e-22
SLC25A48	153328	-1.336	4.57513e-27	6.6554e-26
HYPM	25763	-1.3355	2.2624e-10	8.158e-10
TTC6	319089	-1.33077	1.52783e-29	2.71185e-28
RHOXF1	158800	-1.33044	1.99866e-27	2.99308e-26
KRTAP29-1	100533177	-1.33031	6.5036e-22	6.25084e-21
CYP2W1	54905	-1.32614	1.27439e-21	1.19781e-20
GPC3	2719	-1.32506	2.48207e-22	2.47666e-21
OLFM4	10562	-1.32466	2.91663e-11	1.14833e-10
CPNE6	9362	-1.32118	1.74861e-19	1.38646e-18
KCNB2	9312	-1.32045	5.06094e-16	3.0306e-15
FCAMR	83953	-1.31872	4.51828e-21	4.07113e-20
DUXA	503835	-1.31689	3.38261e-10	1.19895e-09
NTS	4922	-1.31517	4.20029e-11	1.62919e-10
GYS2	2998	-1.30764	1.31622e-18	9.736e-18
CYP26C1	340665	-1.30456	9.92492e-24	1.1129e-22
MUC22	100507679	-1.3026	2.13632e-13	1.01995e-12
TEX15	56154	-1.29826	8.05882e-14	3.98908e-13
GMNC	647309	-1.29082	3.70306e-08	1.06634e-07
KRTAP5-7	440050	-1.2897	1.54721e-23	1.70258e-22
FABP2	2169	-1.28805	1.39659e-17	9.55421e-17
WNK4	65266	-1.28413	1.706e-31	3.48047e-30
HMSD	284293	-1.28229	1.30216e-36	4.02527e-35
BTN1A1	696	-1.28202	2.62698e-25	3.35242e-24
CTRB1	1504	-1.27922	7.99832e-14	3.96128e-13
MYCL	4610	-1.27817	8.69538e-53	7.29933e-51
PADI1	29943	-1.27777	1.3594e-21	1.27509e-20
NKX2-6	137814	-1.27651	7.67565e-08	2.13894e-07
WNK2	65268	-1.2754	2.01155e-35	5.68956e-34
DLEC1	9940	-1.27476	1.26339e-22	1.29307e-21
ANKRD63	100131244	-1.27336	1.82662e-15	1.0394e-14
PRB1	5542	-1.27328	1.08988e-07	2.98933e-07
DAPL1	92196	-1.27168	2.28401e-24	2.69834e-23
CLEC2A	387836	-1.27113	9.09432e-08	2.51551e-07
KCNJ4	3761	-1.27101	8.95571e-17	5.74044e-16
KLHDC8A	55220	-1.26946	5.1609e-29	8.73677e-28
PITX1	5307	-1.26728	1.66509e-60	2.25713e-58
DDC	1644	-1.26494	2.55155e-13	1.2103e-12
RTP1	132112	-1.26427	3.39853e-14	1.73772e-13
NMU	10874	-1.26426	3.74925e-42	1.64931e-40
ALDH3A1	218	-1.26161	1.10311e-21	1.04379e-20
GLS2	27165	-1.25954	1.17779e-49	8.35411e-48
NEUROG1	4762	-1.25914	1.14122e-14	6.07808e-14
FOXD3	27022	-1.25783	9.09495e-33	2.03968e-31
FOXH1	8928	-1.25683	6.88654e-24	7.8227e-23
SEMG2	6407	-1.25661	1.11609e-11	4.56412e-11
ADH7	131	-1.25517	6.73996e-18	4.72029e-17
MAGEB16	139604	-1.25497	8.4974e-06	1.89869e-05
CYP2C19	1557	-1.25426	5.1751e-23	5.47108e-22
CEL	1056	-1.25383	8.15461e-21	7.21263e-20
TMSB15A	11013	-1.24908	6.82408e-25	8.44359e-24
QRFPR	84109	-1.24675	4.0878e-11	1.58825e-10
C10orf105	414152	-1.24606	2.48357e-24	2.92655e-23
GABRP	2568	-1.24562	6.26148e-16	3.72151e-15
TMEM247	388946	-1.24559	1.45636e-07	3.94124e-07
CYP2C18	1562	-1.23888	5.6554e-30	1.03597e-28
TMPRSS11E	28983	-1.237	1.71605e-23	1.88046e-22
GOLGA6L6	727832	-1.23601	1.45675e-11	5.88359e-11
SPIB	6689	-1.23562	5.87451e-18	4.13316e-17
DMRTA2	63950	-1.23484	2.41537e-18	1.74916e-17
CT55	54967	-1.23036	1.46924e-08	4.4164e-08
FOXE3	2301	-1.22573	6.08362e-20	5.01262e-19
MS4A12	54860	-1.22389	1.27989e-06	3.12169e-06
NPSR1	387129	-1.22356	1.39203e-16	8.79027e-16
NPHS2	7827	-1.21757	2.40692e-07	6.36143e-07
SPRR2F	6705	-1.21544	6.76512e-14	3.37334e-13
DMRT2	10655	-1.21435	6.36967e-20	5.23887e-19
TAT	6898	-1.2142	1.33534e-20	1.16255e-19
NEXMIF	340533	-1.21218	3.83864e-20	3.2135e-19
CYP2C9	1559	-1.21202	3.46369e-19	2.67449e-18
OTX1	5013	-1.21187	2.38577e-71	6.06383e-69
EPHA7	2045	-1.21017	9.35106e-14	4.61501e-13
NLRP13	126204	-1.20504	9.06231e-09	2.77882e-08
ZDHHC11B	653082	-1.20484	3.65323e-34	9.16043e-33
DCC	1630	-1.20297	1.00955e-14	5.40357e-14
FAM3D	131177	-1.19974	1.85911e-21	1.72524e-20
BCO1	53630	-1.19911	7.71844e-28	1.18895e-26
CDKN2C	1031	-1.19771	1.77543e-63	2.8009e-61
PRSS27	83886	-1.19744	5.54484e-27	8.02773e-26
SYNGR3	9143	-1.19572	1.36918e-36	4.22528e-35
SYCE2	256126	-1.19572	2.26317e-41	9.34899e-40
LRRC4	64101	-1.19528	5.14195e-29	8.71274e-28
CYP4X1	260293	-1.19414	4.37872e-31	8.72881e-30
MRAP2	112609	-1.19396	1.52019e-26	2.1339e-25
SSTR5	6755	-1.19394	5.35078e-16	3.19788e-15
ALX3	257	-1.19381	2.33697e-10	8.40538e-10
FAM69C	421014	-1.19127	5.65619e-15	3.09257e-14
UGT2B28	54490	-1.19125	1.08394e-11	4.4376e-11
SERPINB11	89778	-1.19119	1.29603e-14	6.86069e-14
SLC5A7	60482	-1.18988	2.58135e-07	6.79498e-07
SEMG1	6406	-1.18898	2.10135e-11	8.36882e-11
GSTM3	2947	-1.1883	1.1438e-27	1.73928e-26
KLK15	55554	-1.18629	7.09161e-15	3.83614e-14
DEFB124	245937	-1.18461	8.99827e-18	6.24453e-17
SOX2	6657	-1.18069	2.46099e-28	3.93673e-27
KRT32	3882	-1.17613	2.98114e-27	4.39727e-26
CEACAM20	125931	-1.17205	3.84529e-14	1.95632e-13
LDHAL6A	160287	-1.17126	9.63232e-28	1.47201e-26
RP11-546B8.6	NA	-1.17122	1.64859e-14	8.66932e-14
IRS4	8471	-1.17008	1.09609e-07	3.00456e-07
GIPC2	54810	-1.16764	3.63332e-27	5.33198e-26
GBP6	163351	-1.16653	1.48754e-32	3.29166e-31
GAL3ST2	64090	-1.16573	2.06431e-23	2.24862e-22
CDH7	1005	-1.16356	2.04306e-09	6.69076e-09
RIBC2	26150	-1.16125	1.63009e-44	8.45062e-43
TMEM235	283999	-1.16065	4.35803e-12	1.85556e-11
DDX4	54514	-1.15987	4.81238e-17	3.15651e-16
PCP2	126006	-1.15916	1.25598e-37	4.1339e-36
UGT1A9	54600	-1.15636	7.63138e-11	2.89319e-10
FOXE1	2304	-1.15542	7.53543e-33	1.70481e-31
SLC28A2	9153	-1.15459	1.15287e-15	6.67856e-15
TRIM73	375593	-1.15325	6.67205e-65	1.09999e-62
SLC25A41	284427	-1.15051	1.98413e-34	5.07826e-33
MAEL	84944	-1.14866	8.2006e-09	2.52815e-08
MESP2	145873	-1.14729	3.29394e-28	5.20545e-27
YBX2	51087	-1.14664	9.00371e-24	1.01147e-22
EVPLL	645027	-1.14498	4.07005e-30	7.50826e-29
NPIPB6	728741	-1.14378	5.37195e-31	1.05706e-29
GALR2	8811	-1.14369	1.5935e-29	2.82294e-28
ENPP6	133121	-1.14184	1.66744e-18	1.22449e-17
ATP13A4	84239	-1.14034	1.94061e-22	1.95235e-21
MUC4	4585	-1.13948	3.52335e-18	2.51809e-17
IL25	64806	-1.13837	1.73937e-20	1.49579e-19
KLRF2	100431172	-1.13504	1.3129e-13	6.39331e-13
SYT10	341359	-1.13495	2.07974e-11	8.28816e-11
CRX	1406	-1.13462	2.2548e-16	1.39119e-15
CARMIL3	90668	-1.13451	1.72526e-51	1.36676e-49
KRTAP3-2	83897	-1.13298	1.90105e-07	5.0921e-07
BMP3	651	-1.13276	4.89271e-12	2.07165e-11
TDRD12	91646	-1.13248	5.24808e-12	2.21545e-11
GKN1	56287	-1.13201	7.57302e-09	2.34059e-08
LHX3	8022	-1.12994	1.86803e-10	6.7854e-10
CLGN	1047	-1.12987	3.06049e-20	2.58693e-19
TLX3	30012	-1.12818	1.47178e-09	4.89522e-09
ESX1	80712	-1.1262	5.85119e-06	1.32767e-05
LCT	3938	-1.1249	1.52362e-20	1.32018e-19
RHCG	51458	-1.1249	1.75527e-16	1.09779e-15
SIM2	6493	-1.12409	1.78799e-38	6.23242e-37
TACR2	6865	-1.12393	7.02087e-52	5.58617e-50
PRIMA1	145270	-1.1168	1.80522e-28	2.91834e-27
ACTL8	81569	-1.1146	8.10349e-10	2.76255e-09
KRTAP17-1	83902	-1.1119	6.67204e-10	2.29555e-09
CNPY1	285888	-1.11088	1.82545e-09	6.0158e-09
FOXN1	8456	-1.10968	2.97006e-29	5.14698e-28
ZIC3	7547	-1.10868	2.49771e-06	5.89553e-06
SMIM5	643008	-1.10638	1.45707e-38	5.08861e-37
C8orf74	203076	-1.10616	6.83095e-14	3.40339e-13
TMPRSS11D	9407	-1.10599	1.93363e-17	1.30912e-16
CTTNBP2	83992	-1.10575	8.95956e-26	1.18042e-24
TLX2	3196	-1.10566	2.81282e-24	3.29754e-23
TRPM5	29850	-1.1045	4.61266e-12	1.95987e-11
GIF	2694	-1.10346	1.5839e-07	4.27071e-07
UPK1B	7348	-1.10315	1.25095e-09	4.18051e-09
STAR	6770	-1.10247	2.43393e-23	2.64024e-22
FUT5	2527	-1.10134	4.39035e-14	2.2225e-13
KLK12	43849	-1.10112	2.19824e-11	8.74518e-11
DMRT1	1761	-1.09983	2.25631e-14	1.17026e-13
CRIP3	401262	-1.09895	4.37884e-22	4.26012e-21
PRODH2	58510	-1.09679	2.20491e-09	7.20662e-09
PYDC1	260434	-1.09577	1.99832e-10	7.23737e-10
ODF4	146852	-1.09402	1.14645e-13	5.61115e-13
SLC26A5	375611	-1.09398	3.01734e-27	4.44226e-26
SLC9A4	389015	-1.09367	8.63983e-13	3.91456e-12
ZNF648	127665	-1.09346	3.2398e-14	1.66214e-13
COL9A1	1297	-1.0932	1.81401e-12	8.02374e-12
ZYG11A	440590	-1.09119	1.78757e-29	3.15149e-28
BEND5	79656	-1.08904	8.03563e-24	9.05493e-23
KRT35	3886	-1.08863	8.97605e-11	3.37362e-10
IL31	386653	-1.08392	4.86849e-08	1.38279e-07
PTCHD1	139411	-1.08318	5.34569e-18	3.7727e-17
RAPGEFL1	51195	-1.08134	2.69579e-56	2.81903e-54
CALN1	83698	-1.08125	1.6688e-10	6.08833e-10
CTCFL	140690	-1.08117	4.09555e-06	9.43462e-06
TNFSF18	8995	-1.07899	1.96187e-20	1.68239e-19
ARHGEF26	26084	-1.07725	6.15729e-32	1.29964e-30
FAM182B	728882	-1.07672	1.73763e-34	4.49133e-33
CD177	57126	-1.0751	2.92421e-14	1.50444e-13
CELA3B	23436	-1.07478	3.63026e-12	1.55437e-11
C14orf39	317761	-1.07428	1.50967e-15	8.66318e-15
PTN	5764	-1.07392	1.90744e-24	2.26663e-23
M1AP	130951	-1.06963	1.16548e-18	8.65595e-18
FOXP2	93986	-1.06882	1.05915e-31	2.19507e-30
RNF212	285498	-1.06877	3.48989e-17	2.31479e-16
AQP2	359	-1.06846	2.38e-10	8.55508e-10
ARHGEF33	100271715	-1.06745	1.481e-28	2.40695e-27
TFDP3	51270	-1.0668	1.0045e-07	2.76344e-07
UGT2A1	10941	-1.06499	1.05103e-06	2.59216e-06
CES3	23491	-1.06249	1.23755e-29	2.20517e-28
KCNG3	170850	-1.05476	1.31028e-26	1.85159e-25
MAP7D2	256714	-1.05379	1.18414e-17	8.16185e-17
CHST9	83539	-1.05366	5.19837e-10	1.81028e-09
SLC5A11	115584	-1.05343	2.81934e-19	2.19549e-18
TMPRSS11F	389208	-1.05308	1.11959e-18	8.32189e-18
FOXRED2	80020	-1.05299	2.52012e-103	4.61183e-100
ADGRD2	347088	-1.05232	4.28958e-22	4.17771e-21
PAK5	57144	-1.05209	1.69939e-09	5.61451e-09
IRX6	79190	-1.05185	1.1315e-15	6.56513e-15
WNK3	65267	-1.05042	5.74087e-29	9.68276e-28
AADAC	13	-1.05022	4.79285e-13	2.22669e-12
SOX8	30812	-1.0502	7.93087e-20	6.46193e-19
ENSG00000276490	NA	-1.04981	2.5655e-13	1.21629e-12
AFF2	2334	-1.04971	1.0942e-18	8.13977e-18
GSTM2	2946	-1.04908	5.68394e-24	6.50101e-23
NTRK2	4915	-1.04773	9.62032e-16	5.61211e-15
CYP4Z1	199974	-1.0472	1.61765e-15	9.24517e-15
TLX1NB	100038246	-1.04594	2.9983e-09	9.69416e-09
CCER2	643669	-1.04584	2.28954e-24	2.70313e-23
KLRG2	346689	-1.04558	3.18041e-37	1.02108e-35
PAX9	5083	-1.04469	6.62263e-33	1.50552e-31
NANOG	79923	-1.04384	2.46834e-19	1.93119e-18
PRSS55	203074	-1.04381	1.16672e-10	4.33964e-10
TMEM211	255349	-1.04209	3.02623e-12	1.30613e-11
AC004813.1	NA	-1.0408	3.74088e-09	1.19703e-08
MATN4	8785	-1.03999	1.85528e-19	1.46659e-18
PRSS57	400668	-1.03977	1.88181e-12	8.31014e-12
HMGCS2	3158	-1.03972	5.49438e-08	1.55333e-07
AMH	268	-1.03901	2.03068e-19	1.59697e-18
DNAJC5G	285126	-1.03772	1.11624e-16	7.1051e-16
ZNF812P	729648	-1.03553	2.59899e-19	2.02821e-18
PDCL2	132954	-1.035	4.19663e-11	1.62812e-10
EPHB1	2047	-1.03315	3.22475e-22	3.18472e-21
FOXA1	3169	-1.03223	5.57295e-23	5.87472e-22
TMEM178B	100507421	-1.03218	1.42689e-15	8.20617e-15
CXCL17	284340	-1.03179	1.02492e-19	8.26624e-19
TYR	7299	-1.02832	9.25335e-08	2.55486e-07
MUC17	140453	-1.02655	3.56916e-07	9.26857e-07
KCNS1	3787	-1.02555	1.49737e-12	6.66226e-12
LIN28A	79727	-1.02506	1.68746e-09	5.57612e-09
SBK1	388228	-1.02485	2.57435e-25	3.28755e-24
CYP4A22	284541	-1.02468	1.21822e-16	7.729e-16
DCT	1638	-1.02448	4.16641e-11	1.61742e-10
VNN1	8876	-1.0244	6.48766e-20	5.32874e-19
GABRQ	55879	-1.02367	8.72496e-22	8.31165e-21
BRDT	676	-1.02331	2.15928e-06	5.12979e-06
C1orf167	284498	-1.02227	7.77007e-19	5.84432e-18
KRT31	3881	-1.02206	3.4515e-13	1.62163e-12
SPDYC	387778	-1.02181	1.14083e-08	3.46453e-08
RFPL4B	442247	-1.02121	3.54736e-06	8.23921e-06
ADAD2	161931	-1.0212	3.31839e-35	9.29963e-34
ADRA2B	151	-1.02098	2.65051e-18	1.91338e-17
XK	7504	-1.02069	5.34227e-31	1.05235e-29
SLC13A4	26266	-1.01905	7.87335e-38	2.62445e-36
TBX6	6911	-1.01814	8.29218e-45	4.33563e-43
HIF3A	64344	-1.01725	8.2405e-15	4.43924e-14
TULP1	7287	-1.01717	1.90683e-43	9.20714e-42
CALML6	163688	-1.0162	3.78487e-27	5.54105e-26
CELA3A	10136	-1.01601	1.15532e-07	3.15935e-07
GRK1	6011	-1.01491	1.66726e-11	6.69831e-11
DLL3	10683	-1.01307	1.66857e-17	1.1347e-16
GAL3ST3	89792	-1.01088	1.40486e-08	4.22774e-08
EPHB6	2051	-1.01074	2.66607e-37	8.58962e-36
C17orf64	124773	-1.00851	9.79571e-20	7.91791e-19
HS3ST5	222537	-1.00711	1.28299e-09	4.28132e-09
PASD1	139135	-1.00496	7.52721e-05	0.000150857
GSTM4	2948	-1.00468	5.76976e-39	2.07848e-37
SLC52A1	55065	-1.00367	5.48748e-41	2.20705e-39
MORN3	283385	-1.00359	7.51171e-29	1.25309e-27
HRASLS	57110	-1.00341	9.71067e-22	9.22186e-21
LHX2	9355	-1.00268	5.27252e-22	5.10244e-21
GALR3	8484	-1.00231	9.56151e-24	1.07281e-22
SHISA7	729956	-1.00128	2.52839e-18	1.82811e-17
ZAR1	326340	-1.00044	1.85368e-15	1.05447e-14
ORM2	5005	1.00211	1.22511e-11	4.9788e-11
HP	3240	1.00219	2.15898e-09	7.05901e-09
UNC5C	8633	1.0034	9.755e-33	2.17969e-31
MMP12	4321	1.00478	1.01326e-29	1.81792e-28
CXCL3	2921	1.00625	1.62732e-27	2.45305e-26
ASGR2	433	1.00682	3.94132e-32	8.44568e-31
CYP26B1	56603	1.00768	2.27438e-31	4.58889e-30
ASZ1	136991	1.00927	5.79368e-07	1.47093e-06
LIPG	9388	1.01041	2.53785e-34	6.45036e-33
DDN	23109	1.01087	2.91573e-18	2.09658e-17
CTSE	1510	1.01165	5.25692e-09	1.65409e-08
SHANK2	22941	1.01239	3.9536e-25	4.97941e-24
FLNC	2318	1.01292	1.99739e-19	1.57281e-18
SYT7	9066	1.01337	8.63119e-43	3.95866e-41
CPA4	51200	1.0135	7.72609e-17	4.97668e-16
KCNF1	3754	1.01536	7.03459e-19	5.30639e-18
SCN2B	6327	1.01685	8.11309e-24	9.13658e-23
SEMA3A	10371	1.01806	1.25529e-29	2.23244e-28
SFTPB	6439	1.01926	1.43544e-06	3.48371e-06
HOXC12	3228	1.01977	6.67659e-07	1.68573e-06
FADS3	3995	1.0205	1.30767e-62	1.94556e-60
AMTN	401138	1.0209	3.96127e-10	1.39621e-09
SFTA2	389376	1.02307	1.36472e-09	4.54491e-09
ADAMTS2	9509	1.02339	3.06144e-41	1.25615e-39
MAGEC2	51438	1.02442	8.24818e-05	0.000164712
SYT6	148281	1.02538	2.43947e-20	2.07639e-19
NAV3	89795	1.02739	4.46082e-27	6.49945e-26
MYOT	9499	1.02905	2.84699e-12	1.23255e-11
ITGB6	3694	1.02973	3.116e-42	1.38405e-40
AMZ1	155185	1.03024	3.64952e-37	1.16555e-35
ATP6V0D2	245972	1.03026	1.97293e-32	4.3291e-31
SSC4D	136853	1.03123	1.24322e-34	3.25945e-33
RETN	56729	1.03352	2.48737e-21	2.27822e-20
AIRE	326	1.03365	3.85962e-11	1.50407e-10
NPY	4852	1.03419	4.93822e-05	0.000101368
FBN1	2200	1.03554	1.29274e-37	4.24723e-36
RXFP3	51289	1.03616	3.47742e-20	2.9218e-19
PSG7	5676	1.03652	5.20208e-09	1.63824e-08
ZBED2	79413	1.03779	2.06199e-29	3.62482e-28
GLT8D2	83468	1.03839	5.66663e-57	6.36192e-55
MT2A	4502	1.03863	5.31213e-34	1.31013e-32
MUSTN1	389125	1.03864	3.25857e-14	1.67129e-13
DUSP4	1846	1.03873	5.55916e-38	1.86665e-36
PLPP4	196051	1.03897	2.23417e-31	4.51772e-30
DYSF	8291	1.03946	1.63033e-69	3.63843e-67
CRTAC1	55118	1.04086	3.10952e-16	1.89744e-15
GLYATL3	389396	1.04088	0.000173075	0.000331998
MMP16	4325	1.04599	3.36258e-34	8.47593e-33
ORM1	5004	1.04663	1.39794e-10	5.14424e-10
NKD1	85407	1.04681	6.64814e-23	6.97997e-22
GSDME	1687	1.04808	3.38954e-58	4.10786e-56
PROK2	60675	1.04815	3.96561e-20	3.31373e-19
BICC1	80114	1.05171	1.652e-50	1.23394e-48
HEPHL1	341208	1.05253	1.33226e-13	6.48588e-13
ADAM2	2515	1.05265	4.5025e-06	1.03305e-05
OSM	5008	1.05375	4.45509e-39	1.61442e-37
APOBEC2	10930	1.05481	5.09348e-11	1.96109e-10
BEAN1	146227	1.05561	1.64858e-39	6.14442e-38
XIRP2	129446	1.05636	4.14387e-05	8.58226e-05
FOXA2	3170	1.05662	1.31848e-12	5.8993e-12
PLA2G1B	5319	1.05975	2.11175e-13	1.00934e-12
CXCR1	3577	1.05984	1.19343e-21	1.12518e-20
MRC1	4360	1.06176	3.74406e-35	1.0397e-33
LGSN	51557	1.06458	1.48051e-09	4.92248e-09
TRIM55	84675	1.06505	1.07111e-15	6.22857e-15
KRTAP13-2	337959	1.06549	8.7892e-07	2.18774e-06
ZNF469	84627	1.0658	1.17136e-40	4.65996e-39
ADAM12	8038	1.06592	3.43362e-41	1.40571e-39
SFTPA1	653509	1.06634	6.10882e-06	1.38321e-05
FAM189A1	23359	1.06725	1.03294e-18	7.69661e-18
SPARC	6678	1.06764	3.1729e-58	3.87093e-56
NID2	22795	1.06768	2.36742e-44	1.21355e-42
PEBP4	157310	1.06827	7.24142e-12	3.01639e-11
CCL15	6359	1.06852	4.86908e-12	2.06212e-11
IL1B	3553	1.06862	2.3926e-31	4.8168e-30
EFEMP1	2202	1.06907	3.85239e-43	1.82167e-41
SLC16A2	6567	1.0693	7.27391e-55	7.11832e-53
PCDH10	57575	1.07034	9.95719e-16	5.80123e-15
HTR1D	3352	1.07115	3.0746e-22	3.0496e-21
CST1	1469	1.0736	7.66642e-13	3.49168e-12
HABP2	3026	1.07432	2.02685e-15	1.15012e-14
APLN	8862	1.0747	2.67777e-50	1.98394e-48
AKAP2	11217	1.07478	1.03181e-35	2.96422e-34
MSX2	4488	1.07627	8.03219e-34	1.94946e-32
PDGFC	56034	1.07651	2.66998e-72	7.40314e-70
ADGRE1	2015	1.07667	2.55906e-29	4.46008e-28
TCL1B	9623	1.07738	6.1328e-06	1.3883e-05
CDH10	1008	1.07859	2.94062e-10	1.04675e-09
G0S2	50486	1.08028	1.09818e-30	2.12664e-29
ANO1	55107	1.08091	5.11134e-25	6.38918e-24
NLRP4	147945	1.08206	1.76001e-10	6.40958e-10
MICALCL	84953	1.08311	2.03073e-40	7.92373e-39
MMP2	4313	1.08399	5.03419e-54	4.70029e-52
GATA5	140628	1.08457	1.12507e-14	5.99554e-14
MYT1L	23040	1.08624	2.00523e-11	8.00691e-11
PCDHA13	56136	1.08712	1.02369e-11	4.2013e-11
SGCD	6444	1.08837	1.4929e-32	3.29952e-31
NLRP3	114548	1.08887	2.59434e-60	3.46543e-58
MYOM3	127294	1.08981	3.28479e-18	2.35455e-17
HGF	3082	1.09108	2.98151e-30	5.56184e-29
KRT86	3892	1.09204	1.19937e-28	1.96199e-27
SFRP2	6423	1.0921	3.65416e-34	9.16043e-33
CLC	1178	1.09224	5.24651e-13	2.42514e-12
REG4	83998	1.09261	4.94963e-09	1.56275e-08
HRC	3270	1.09294	4.3639e-16	2.62868e-15
CPN2	1370	1.09403	2.81696e-24	3.30028e-23
MYADM	91663	1.09555	5.32652e-66	9.65101e-64
CAPN8	388743	1.09645	1.73915e-16	1.0892e-15
AXL	558	1.09958	5.7542e-81	2.846e-78
CNTN6	27255	1.10021	6.82433e-14	3.40101e-13
TNFRSF12A	51330	1.10083	4.31299e-74	1.46419e-71
SULF2	55959	1.10111	2.89914e-62	4.21066e-60
ASB4	51666	1.10117	6.88671e-17	4.45797e-16
CSMD2	114784	1.10526	2.97264e-42	1.32359e-40
TNNI1	7135	1.10568	2.40562e-17	1.61772e-16
LGALS1	3956	1.10622	4.28312e-70	9.92166e-68
ZNF804A	91752	1.10638	6.6353e-30	1.20822e-28
AKAP12	9590	1.10726	1.15507e-46	6.68915e-45
SLC22A3	6581	1.10734	1.17787e-30	2.27374e-29
AGER	177	1.10753	4.73988e-28	7.40732e-27
TUBB3	10381	1.10814	2.69996e-47	1.65803e-45
ANTXR2	118429	1.10886	3.19595e-82	1.7723e-79
LMOD3	56203	1.11039	3.41819e-12	1.46769e-11
SUSD2	56241	1.11151	1.12288e-34	2.96519e-33
MAB21L2	10586	1.11338	5.28474e-10	1.83826e-09
C8A	731	1.11368	3.43739e-09	1.10533e-08
F3	2152	1.11381	7.20682e-39	2.57085e-37
XAGE2	9502	1.11418	1.02151e-06	2.52242e-06
TFF1	7031	1.11437	2.99142e-09	9.67361e-09
FSTL3	10272	1.11558	2.10022e-48	1.38751e-46
NETO1	81832	1.11579	3.43719e-21	3.12472e-20
CAMK2A	815	1.11783	1.2638e-28	2.06311e-27
MICAL2	9645	1.11839	9.93706e-85	6.32687e-82
IRX1	79192	1.1194	1.15625e-11	4.71992e-11
ANKRD34C	390616	1.11992	5.14394e-10	1.79201e-09
CXCL11	6373	1.12076	2.02036e-19	1.58953e-18
NPY4R	5540	1.12154	3.32729e-29	5.75514e-28
OR8D1	283159	1.12183	1.52956e-06	3.70201e-06
DCBLD1	285761	1.12243	4.64908e-110	1.13943e-106
NMRK2	27231	1.12376	1.86923e-07	5.00979e-07
SUN3	256979	1.12449	2.31573e-18	1.68433e-17
ACTN2	88	1.12539	1.45968e-09	4.85586e-09
NAT16	375607	1.12583	5.97679e-18	4.20028e-17
RXFP1	59350	1.12737	6.94216e-22	6.65836e-21
CACNA1S	779	1.12755	5.22354e-08	1.47973e-07
DDIT4L	115265	1.12858	6.70746e-20	5.4994e-19
COL6A2	1292	1.12942	1.76666e-57	2.07243e-55
KIF12	113220	1.13143	6.87181e-25	8.4969e-24
POPDC3	64208	1.13211	1.26806e-24	1.53272e-23
COL6A1	1291	1.13231	2.24271e-56	2.40009e-54
MUCL1	118430	1.13343	1.20485e-11	4.90409e-11
GSTA2	2939	1.13424	8.3658e-09	2.57604e-08
COL12A1	1303	1.13473	1.44053e-46	8.28982e-45
FAM26E	769904	1.13913	5.48621e-59	6.78363e-57
FPR2	2358	1.14114	2.16392e-34	5.53069e-33
COL11A1	1301	1.14218	7.52206e-21	6.66926e-20
SMOC1	64093	1.14233	3.28346e-17	2.18281e-16
SMPX	23676	1.14234	2.34389e-09	7.63904e-09
SLC8A3	6547	1.14454	3.03358e-25	3.85785e-24
SPOCD1	90853	1.14455	5.87563e-56	6.04068e-54
EREG	2069	1.14773	1.76274e-15	1.0043e-14
ARL14	80117	1.14793	1.69381e-20	1.45867e-19
CST4	1472	1.14883	1.4392e-13	6.99162e-13
BPIFA2	140683	1.15124	1.90853e-09	6.27264e-09
KIAA1210	57481	1.15211	6.30022e-20	5.18642e-19
ADAMTS6	11174	1.15307	4.56041e-71	1.11274e-68
PLAU	5328	1.15355	1.04779e-73	3.42402e-71
GHRH	2691	1.15398	1.50928e-05	3.28182e-05
MEDAG	84935	1.15409	2.39416e-48	1.57601e-46
C11orf44	283171	1.15435	4.75238e-21	4.27574e-20
SLC16A4	9122	1.15544	3.69516e-47	2.24656e-45
SERPINA3	12	1.16341	4.61684e-22	4.48213e-21
HTR7	3363	1.16371	5.14915e-31	1.0187e-29
OLR1	4973	1.16372	5.40935e-35	1.4819e-33
MYL2	4633	1.16439	1.31542e-06	3.20621e-06
HSPB7	27129	1.16636	5.8148e-17	3.79091e-16
MEPE	56955	1.16805	4.34231e-20	3.62354e-19
PDPN	10630	1.16828	2.46841e-49	1.7046e-47
COL1A2	1278	1.16951	3.91434e-44	1.99533e-42
RSPO4	343637	1.1701	5.55553e-19	4.22202e-18
NNMT	4837	1.17213	1.33248e-54	1.29018e-52
CYP1A1	1543	1.1722	1.47479e-08	4.43237e-08
HAS2	3037	1.17282	1.14297e-42	5.16688e-41
NTNG1	22854	1.17401	2.78349e-18	2.00385e-17
IL1RL1	9173	1.17456	5.11154e-26	6.8378e-25
IHH	3549	1.17691	1.15783e-15	6.70514e-15
GKN2	200504	1.17945	2.57387e-09	8.36178e-09
MMP8	4317	1.17959	1.15509e-22	1.18753e-21
GRM3	2913	1.18073	3.61695e-23	3.87757e-22
GFPT2	9945	1.18093	1.88128e-65	3.21751e-63
TMEM72	643236	1.18182	8.22508e-17	5.29065e-16
SLC34A2	10568	1.18215	6.24461e-13	2.86766e-12
SPON2	10417	1.18302	6.34961e-63	9.68315e-61
MYH6	4624	1.18333	9.76303e-11	3.65889e-10
KLHL30	377007	1.18339	5.91313e-26	7.86984e-25
MOGAT3	346606	1.18439	1.70263e-13	8.19734e-13
P4HA3	283208	1.18442	4.79853e-66	8.7813e-64
SFTPD	6441	1.18524	2.90913e-18	2.09265e-17
HBB	3043	1.18723	1.96361e-21	1.81669e-20
COL6A3	1293	1.19032	5.76273e-54	5.32616e-52
PTCH2	8643	1.19042	1.56601e-28	2.5406e-27
CYP27B1	1594	1.19084	5.26604e-57	5.94868e-55
CDH6	1004	1.19101	4.66523e-39	1.68723e-37
STMN2	11075	1.19158	7.43094e-19	5.59614e-18
SPOCK1	6695	1.19223	6.07606e-43	2.82213e-41
TRH	7200	1.19345	9.85396e-10	3.32156e-09
XXbac-BPG32J3.19	NA	1.19362	5.97752e-12	2.50432e-11
MMP7	4316	1.19706	8.91613e-30	1.61071e-28
CPM	1368	1.19929	1.14847e-42	5.17662e-41
ADRA1B	147	1.19971	2.94552e-28	4.66692e-27
DIRC1	116093	1.19997	9.51566e-34	2.30339e-32
TENM2	57451	1.20113	1.05468e-22	1.0892e-21
SCTR	6344	1.20119	7.06121e-17	4.55964e-16
PAPPA	5069	1.2045	2.01348e-41	8.37426e-40
CCL7	6354	1.20461	6.16195e-36	1.7956e-34
MAMDC2	256691	1.20613	2.5653e-34	6.50207e-33
COL5A3	50509	1.20718	6.67054e-54	6.10355e-52
MYLPF	29895	1.20802	2.27355e-14	1.17864e-13
SMIM24	284422	1.21005	1.37906e-23	1.52672e-22
MME	4311	1.21387	5.06783e-29	8.60309e-28
GLRA4	441509	1.21484	7.39882e-15	3.99405e-14
MYF6	4618	1.218	8.23651e-08	2.28757e-07
MMP9	4318	1.21813	5.75651e-44	2.90204e-42
IL1A	3552	1.21883	1.11698e-26	1.58824e-25
TSPYL6	388951	1.21927	6.07705e-10	2.0983e-09
ADAMTS12	81792	1.21934	4.09478e-49	2.79606e-47
COL1A1	1277	1.21943	3.10505e-46	1.75378e-44
SSTR1	6751	1.22294	7.60206e-20	6.20784e-19
ITGA3	3675	1.22458	3.5009e-73	1.06777e-70
LEFTY1	10637	1.22473	9.93703e-23	1.02797e-21
KLHL40	131377	1.22721	1.75099e-06	4.20784e-06
MUC5AC	4586	1.2292	1.09704e-10	4.08959e-10
NLRP10	338322	1.23014	1.61555e-13	7.80068e-13
PAH	5053	1.23071	2.66794e-11	1.05359e-10
PCDHGA3	56112	1.23147	9.70971e-36	2.80707e-34
HAO1	54363	1.23248	2.60862e-10	9.34203e-10
GLP2R	9340	1.23419	3.47985e-22	3.42741e-21
SULT2A1	6822	1.23429	5.0664e-10	1.76701e-09
TENM3	55714	1.23512	1.23187e-40	4.87947e-39
SYT16	83851	1.23792	7.62651e-35	2.05545e-33
AQP4	361	1.24329	2.21334e-10	7.98741e-10
GPC6	10082	1.24462	6.22773e-44	3.13097e-42
PRSS23	11098	1.24617	1.65128e-93	1.6788e-90
SERPINA1	5265	1.24739	6.35516e-39	2.28486e-37
USP17L1	401447	1.2482	4.3187e-11	1.67335e-10
CSPG4	1464	1.24959	4.69076e-38	1.58378e-36
DISP2	85455	1.25005	7.8702e-49	5.33425e-47
F13A1	2162	1.25671	4.60229e-48	2.96556e-46
TMEM59L	25789	1.25786	4.79083e-29	8.17838e-28
CSRP3	8048	1.25787	2.67029e-06	6.28911e-06
FRMD5	84978	1.26159	8.61103e-48	5.47159e-46
EPS8L3	79574	1.26183	2.25664e-12	9.889e-12
CSMD3	114788	1.26196	1.42454e-16	8.98933e-16
CDH15	1013	1.26211	7.69358e-32	1.60722e-30
VSTM1	284415	1.26564	1.25051e-29	2.22611e-28
ARSI	340075	1.26942	1.08109e-46	6.28059e-45
SRPX	8406	1.26957	3.48459e-50	2.55072e-48
ZFP42	132625	1.27233	2.65176e-10	9.4891e-10
FCAR	2204	1.27313	3.75484e-37	1.19502e-35
TMEM239	100288797	1.27523	6.96205e-24	7.90356e-23
PAGE2B	389860	1.27638	1.55257e-10	5.68583e-10
PMEPA1	56937	1.27666	1.00262e-84	6.32687e-82
FOXC2	2303	1.27674	6.82342e-34	1.6627e-32
TNFAIP6	7130	1.27985	9.61522e-66	1.6758e-63
RASGRF1	5923	1.28254	5.52026e-40	2.11341e-38
ISX	91464	1.28555	2.15075e-11	8.55812e-11
UNC45B	146862	1.28621	1.51662e-15	8.70037e-15
DPPA2	151871	1.2865	4.49522e-09	1.42743e-08
LRRC15	131578	1.28863	2.08026e-32	4.55912e-31
PSG9	5678	1.2905	2.38892e-21	2.19796e-20
FLRT3	23767	1.29178	4.4025e-35	1.21517e-33
ADAMTS16	170690	1.29593	5.78976e-32	1.22347e-30
COL17A1	1308	1.2978	1.70967e-33	4.06323e-32
MFAP5	8076	1.30086	2.35378e-32	5.14012e-31
CCK	885	1.30216	4.3658e-16	2.62896e-15
C4BPA	722	1.30499	1.93279e-11	7.7244e-11
COL3A1	1281	1.30706	2.8489e-54	2.71536e-52
MYL7	58498	1.31844	3.67717e-15	2.04287e-14
DNER	92737	1.32038	6.67456e-30	1.21416e-28
PTX3	5806	1.32043	1.30639e-33	3.14151e-32
CAMK2N1	55450	1.32072	4.88055e-73	1.453e-70
PROKR2	128674	1.3253	6.24592e-09	1.94686e-08
SLC22A2	6582	1.327	1.54496e-20	1.33741e-19
ARL14EPL	644100	1.32704	1.43085e-20	1.24215e-19
RP11-520P18.5	NA	1.33173	4.59501e-09	1.45709e-08
PNLIPRP3	119548	1.3409	2.08948e-11	8.32518e-11
GSG1	83445	1.34283	1.06404e-31	2.2027e-30
MUC13	56667	1.34619	3.86815e-15	2.14767e-14
SLITRK6	84189	1.34742	2.4064e-34	6.1333e-33
DACT1	51339	1.34786	9.07113e-66	1.59617e-63
CT62	196993	1.3493	2.14768e-30	4.06438e-29
R3HDML	140902	1.35068	9.65899e-15	5.18053e-14
CAV3	859	1.35137	1.03959e-10	3.88255e-10
LRRN4	164312	1.35367	7.53656e-33	1.70481e-31
CDH2	1000	1.35396	5.81327e-34	1.42796e-32
COL5A2	1290	1.35531	2.14395e-73	6.76455e-71
APOH	350	1.35698	7.61229e-13	3.46961e-12
CLMP	79827	1.35836	1.27522e-74	4.57581e-72
ITGB3	3690	1.359	6.44705e-66	1.14545e-63
VEPH1	79674	1.36001	4.42279e-44	2.24825e-42
CXCL5	6374	1.36452	2.55018e-26	3.50626e-25
AMIGO2	347902	1.36533	1.43044e-75	5.34224e-73
DUSP27	92235	1.36537	9.22468e-12	3.79523e-11
CLDN18	51208	1.36757	1.7606e-21	1.63631e-20
GGTLC1	92086	1.36795	5.70841e-13	2.62935e-12
TIMP3	7078	1.36825	1.37137e-56	1.47624e-54
ARPP21	10777	1.37089	8.0731e-10	2.75322e-09
C10orf71	118461	1.37091	2.01827e-08	5.97161e-08
NKAIN4	128414	1.37308	2.16649e-28	3.49003e-27
NAPSA	9476	1.37323	6.29218e-17	4.09193e-16
DGKK	139189	1.37978	1.6013e-13	7.73594e-13
TGM2	7052	1.38365	5.53141e-73	1.60674e-70
WNT7A	7476	1.38843	1.88118e-36	5.73759e-35
C1orf94	84970	1.39053	1.70149e-15	9.70611e-15
PCDHGC5	56097	1.39369	4.59662e-29	7.86151e-28
SFTPC	6440	1.39538	9.4256e-09	2.88298e-08
CACNG1	786	1.39806	2.86923e-13	1.35642e-12
ART4	420	1.40007	1.70276e-27	2.56254e-26
RNF113B	140432	1.40496	1.28039e-13	6.24e-13
VGLL3	389136	1.40538	2.46398e-68	5.24311e-66
HTN1	3346	1.40568	2.227e-10	8.0351e-10
ITIH2	3698	1.41117	8.33936e-35	2.23441e-33
MCEMP1	199675	1.41274	6.06877e-42	2.63172e-40
PLA2G12B	84647	1.41672	2.06095e-12	9.06404e-12
SORCS2	57537	1.41674	6.85147e-56	6.92718e-54
PRSS1	5644	1.4174	2.71785e-15	1.5266e-14
MYOZ2	51778	1.41914	2.55668e-14	1.31981e-13
PSG3	5671	1.41937	1.76382e-14	9.25928e-14
RDH8	50700	1.41992	4.90394e-32	1.04351e-30
NOX3	50508	1.42209	2.72391e-08	7.95145e-08
SERPIND1	3053	1.42303	1.49161e-22	1.51816e-21
PSG4	5672	1.42303	2.20001e-19	1.72716e-18
POSTN	10631	1.42443	2.9983e-53	2.61281e-51
COL5A1	1289	1.42835	1.13474e-79	4.94424e-77
ROS1	6098	1.42906	4.22859e-25	5.30385e-24
SERPINA5	5104	1.43519	5.15015e-38	1.73569e-36
CTNNA2	1496	1.44067	4.30741e-15	2.38576e-14
MYBPC2	4606	1.45027	1.02374e-18	7.63739e-18
CLDN2	9075	1.45721	2.8867e-39	1.06505e-37
SLC6A2	6530	1.45854	3.84695e-35	1.06665e-33
PEG3	5178	1.45862	2.45781e-36	7.40987e-35
HHIP	64399	1.4592	5.46002e-26	7.29331e-25
GRIA3	2892	1.45975	4.24878e-51	3.2946e-49
LOXL2	4017	1.46103	4.98111e-110	1.13943e-106
ITGA5	3678	1.46885	7.60355e-152	6.95725e-148
PRKAG3	53632	1.47279	1.53629e-21	1.43659e-20
NDNF	79625	1.47317	1.02255e-32	2.27925e-31
CSN1S1	1446	1.47546	7.89948e-06	1.76941e-05
HSPB3	8988	1.47603	6.46363e-26	8.58377e-25
OPCML	4978	1.4766	1.37387e-31	2.82176e-30
TREM1	54210	1.47768	3.08792e-65	5.23231e-63
SEZ6L	23544	1.47781	5.93635e-18	4.17506e-17
TRIML2	205860	1.47803	2.70266e-17	1.80968e-16
CAV1	857	1.47989	9.74558e-81	4.69326e-78
DSCAM	1826	1.48098	8.39833e-23	8.74726e-22
CHIA	27159	1.48285	5.01679e-13	2.32541e-12
HAND1	9421	1.4868	2.21232e-14	1.14885e-13
PGC	5225	1.49789	1.4363e-12	6.40143e-12
CAVIN4	347273	1.50002	9.15982e-42	3.90734e-40
MYPN	84665	1.50216	2.59853e-15	1.46272e-14
C8B	732	1.50394	7.83513e-18	5.46428e-17
CHRNA9	55584	1.50439	3.70182e-25	4.68164e-24
LRP2	4036	1.50646	1.93851e-26	2.69975e-25
PPP1R27	116729	1.50863	9.54684e-26	1.25508e-24
FLRT2	23768	1.50951	7.28541e-63	1.10184e-60
FAP	2191	1.5155	4.35358e-98	6.63921e-95
SCG2	7857	1.52292	7.02151e-32	1.473e-30
SPHKAP	80309	1.52496	8.02881e-13	3.64855e-12
FGF20	26281	1.52696	4.72377e-11	1.82373e-10
IL11	3589	1.5285	1.63495e-73	5.24906e-71
MTNR1A	4543	1.53723	3.10485e-27	4.56376e-26
XIRP1	165904	1.53851	8.70063e-32	1.80934e-30
HNF1B	6928	1.53905	3.91932e-27	5.7333e-26
CSN3	1448	1.54363	8.38724e-07	2.09224e-06
LAMA3	3909	1.55125	1.05708e-81	5.68959e-79
TAGLN3	29114	1.5526	1.20486e-29	2.15111e-28
MAPK4	5596	1.55501	7.72215e-26	1.0218e-24
AREG	374	1.55534	2.44469e-56	2.57788e-54
ASB5	140458	1.5561	7.26133e-12	3.0228e-11
MT1A	4489	1.56365	1.93912e-36	5.90448e-35
SERPINA4	5267	1.56442	2.24493e-16	1.38589e-15
REG1A	5967	1.578	8.79461e-14	4.34624e-13
ADAMTS15	170689	1.57837	6.05033e-67	1.16548e-64
FOLR3	2352	1.58495	9.18806e-28	1.40704e-26
ABCC12	94160	1.59473	3.32555e-19	2.57326e-18
AJAP1	55966	1.60034	6.04832e-35	1.64954e-33
MYH1	4619	1.60532	5.01357e-11	1.93155e-10
IL24	11009	1.60837	8.54625e-54	7.7424e-52
C20orf141	128653	1.61191	1.4481e-24	1.73772e-23
GJB1	2705	1.61256	7.08208e-24	8.0249e-23
CACNG7	59284	1.6129	7.72258e-23	8.071e-22
IL13RA2	3598	1.61945	1.0957e-37	3.61938e-36
TAC3	6866	1.62121	7.93912e-20	6.46577e-19
KISS1	3814	1.63072	1.31924e-27	1.99686e-26
APOA5	116519	1.63207	2.30947e-19	1.80999e-18
EVA1A	84141	1.63817	7.82179e-97	1.10107e-93
CNGB1	1258	1.64353	1.85737e-37	6.04802e-36
DEFB132	400830	1.64442	8.31143e-11	3.13736e-10
OR2L2	26246	1.65714	4.98186e-18	3.52136e-17
SHISA3	152573	1.65884	3.77784e-26	5.12108e-25
SCG5	6447	1.66048	4.94723e-96	6.03562e-93
APCDD1L	164284	1.6699	8.53393e-57	9.52262e-55
F2	2147	1.67051	3.59669e-20	3.02063e-19
VGLL2	245806	1.67119	1.33751e-16	8.45474e-16
MYH3	4621	1.67484	1.35753e-54	1.30752e-52
SMLR1	100507203	1.67896	4.7601e-24	5.48551e-23
APOB	338	1.68346	7.48874e-29	1.2504e-27
MORC1	27136	1.68681	2.13341e-12	9.36695e-12
KRTAP19-5	337972	1.69306	1.12191e-13	5.49838e-13
DIRAS3	9077	1.701	4.37885e-57	4.97721e-55
LAMC2	3918	1.70596	1.30424e-93	1.40397e-90
TLL1	7092	1.70657	1.54863e-71	4.16764e-69
GSX1	219409	1.71164	1.89316e-11	7.5743e-11
LCN1	3933	1.71215	1.95614e-27	2.93181e-26
AGTR2	186	1.71773	6.96921e-15	3.77439e-14
SHISAL1	85352	1.72744	1.97688e-64	3.17341e-62
NT5E	4907	1.72915	7.11854e-86	5.21077e-83
AGBL1	123624	1.73597	6.57761e-38	2.20055e-36
ELFN2	114794	1.74799	6.35606e-54	5.84502e-52
OR2L13	284521	1.75162	9.59782e-22	9.12416e-21
MMP3	4314	1.75498	3.79082e-42	1.6636e-40
CYP1A2	1544	1.75625	3.5756e-22	3.51226e-21
MYO7B	4648	1.75871	2.04576e-60	2.75275e-58
ANKRD33	341405	1.76362	1.54274e-30	2.94392e-29
VEGFC	7424	1.76451	2.89294e-96	3.78149e-93
FN1	2335	1.76618	9.59226e-88	7.6321e-85
ATP1B4	23439	1.7756	4.19519e-17	2.76656e-16
ACTBL2	345651	1.77747	1.56687e-62	2.3124e-60
HAS1	3036	1.77794	1.13902e-50	8.64898e-49
SLC35D3	340146	1.77993	9.88712e-30	1.77735e-28
NKX2-2	4821	1.78357	9.42696e-14	4.64745e-13
MUCL3	135656	1.78668	8.62515e-23	8.9733e-22
CASQ2	845	1.78828	1.33327e-32	2.95744e-31
STAC2	342667	1.79297	1.72657e-37	5.64218e-36
TM4SF5	9032	1.79391	9.51487e-15	5.10622e-14
CHRNG	1146	1.79402	1.19332e-40	4.73704e-39
MCF2	4168	1.79583	3.62278e-50	2.64131e-48
CHRNA1	1134	1.80977	5.1163e-41	2.07142e-39
LRTM2	654429	1.81087	1.27875e-32	2.83993e-31
TM4SF20	79853	1.81122	1.5592e-34	4.05304e-33
CCBE1	147372	1.81155	1.11702e-67	2.29679e-65
CHRND	1144	1.81685	1.78707e-18	1.31076e-17
SERPINE1	5054	1.82287	3.15801e-118	1.15583e-114
NTSR1	4923	1.82554	3.99595e-34	9.98987e-33
PSG11	5680	1.82779	4.11852e-21	3.72192e-20
LUZP4	51213	1.82897	4.28503e-22	4.17551e-21
ASCL3	56676	1.84072	1.26515e-25	1.64434e-24
KANK4	163782	1.84253	3.99803e-52	3.22308e-50
AFM	173	1.85334	3.09035e-17	2.06173e-16
LY6G6D	58530	1.86841	2.32178e-23	2.52307e-22
GJD2	57369	1.86877	3.39721e-17	2.25413e-16
LHX1	3975	1.87555	2.06305e-31	4.18094e-30
INHBA	3624	1.89178	1.28256e-111	3.91181e-108
LELP1	149018	1.89561	1.36613e-18	1.0097e-17
TH	7054	1.9047	7.549e-36	2.19281e-34
F11	2160	1.91154	1.98349e-26	2.75819e-25
TGFBI	7045	1.92794	2.73098e-135	1.24942e-131
MYOG	4656	1.94191	6.83109e-15	3.70397e-14
OLFM3	118427	1.9513	3.48135e-18	2.49154e-17
PLA2G2A	5320	1.96748	4.74646e-34	1.17697e-32
FMR1NB	158521	1.98236	5.49629e-23	5.79765e-22
ANKRD1	27063	1.98599	4.67486e-36	1.37319e-34
MYL4	4635	1.99436	2.76757e-63	4.29208e-61
PRAP1	118471	2.00757	1.58007e-43	7.73136e-42
TBATA	219793	2.01931	2.96021e-40	1.14287e-38
TKTL1	8277	2.02073	7.17199e-21	6.36872e-20
MARCH4	424221	2.02512	3.08173e-81	1.56655e-78
L1CAM	3897	2.02653	1.67636e-77	6.52709e-75
MMP10	4319	2.02909	2.28137e-52	1.87216e-50
CES5A	221223	2.03325	2.20396e-31	4.46156e-30
CPS1	1373	2.04267	3.23016e-48	2.09617e-46
MMP1	4312	2.04868	2.53696e-71	6.35979e-69
ACTC1	70	2.05038	5.50457e-25	6.86665e-24
FABP1	2168	2.05152	1.47518e-18	1.0881e-17
TMPRSS15	5651	2.09633	1.89096e-34	4.84657e-33
MYBPH	4608	2.10816	9.63646e-28	1.47201e-26
PTPRN	5798	2.1114	5.25681e-78	2.13777e-75
CPB2	1361	2.11938	2.90703e-48	1.89995e-46
MYF5	4617	2.12534	1.14171e-17	7.88205e-17
CLRN3	119467	2.13307	6.92794e-48	4.41747e-46
PSG2	5670	2.14021	4.0014e-32	8.54442e-31
KNCN	148930	2.15939	3.9407e-25	4.96667e-24
PSG5	5673	2.19295	1.51859e-41	6.3739e-40
CSF2	1437	2.21313	2.38025e-81	1.24453e-78
NPPB	4879	2.21698	1.95827e-30	3.72519e-29
CGB8	94115	2.24176	2.23961e-44	1.15451e-42
MMP13	4322	2.24952	5.42823e-54	5.04247e-52
CGB5	93659	2.25142	2.22697e-38	7.70387e-37
MYMK	389827	2.25514	2.14383e-30	4.06129e-29
CHRNA6	8973	2.27329	3.55523e-53	3.0689e-51
SLC7A14	57709	2.27544	3.34992e-32	7.20371e-31
CSN2	1447	2.27595	8.05277e-20	6.5525e-19
KRTAP2-3	730755	2.32961	2.32433e-43	1.11935e-41
KCNK16	83795	2.34931	3.02643e-26	4.13929e-25
TFPI2	7980	2.38651	4.73418e-68	9.95811e-66
ADIPOQ	9370	2.39982	1.81155e-23	1.98274e-22
AMELX	265	2.45788	1.12385e-23	1.25635e-22
LVRN	206338	2.46002	1.29881e-76	4.95169e-74
MT4	84560	2.48146	8.79564e-18	6.11087e-17
MUC6	4588	2.48278	4.6389e-35	1.27465e-33
APOA4	337	2.48409	6.25879e-23	6.57874e-22
TMEM196	256130	2.49892	4.99657e-27	7.25117e-26
ADAM18	8749	2.51604	1.64612e-26	2.30482e-25
IGFBP1	3484	2.55376	1.31568e-60	1.79679e-58
SPINK1	6690	2.57093	2.61398e-53	2.2998e-51
CXorf67	340602	2.57812	3.70245e-27	5.42908e-26
CHGA	1113	2.6484	1.08345e-53	9.7073e-52
PRSS56	646960	2.6712	1.16228e-31	2.39794e-30
C10orf126	283080	2.7133	1.63519e-27	2.46288e-26
TPH1	7166	2.72358	3.53939e-99	5.88826e-96
FGG	2266	2.73074	1.80456e-33	4.27764e-32
PSG1	5669	2.7437	2.2172e-49	1.55459e-47
TSPY3	728137	2.7445	2.82403e-17	1.8875e-16
KRTAP11-1	337880	2.78287	2.52014e-32	5.48377e-31
GC	2638	2.7938	1.08412e-20	9.48795e-20
MMP26	56547	2.83974	1.17885e-26	1.67232e-25
CRH	1392	2.84359	4.91306e-34	1.21663e-32
SPANXB1	728695	2.85426	4.93509e-30	9.04932e-29
ST8SIA3	51046	2.89752	2.4984e-34	6.35892e-33
ZPLD1	131368	2.9011	3.90712e-86	2.97918e-83
ALPI	248	2.91784	1.54498e-26	2.16652e-25
APOC3	345	2.91906	4.94378e-23	5.23257e-22
HSD3B1	3283	2.98315	5.14916e-24	5.91523e-23
FGF5	2250	2.9932	1.03175e-94	1.18006e-91
KRT81	3887	3.00822	9.75663e-73	2.74687e-70
TAC1	6863	3.05138	3.22062e-34	8.12929e-33
SYNPR	132204	3.06908	4.28612e-53	3.66842e-51
OLIG3	167826	3.12242	2.5777e-30	4.84809e-29
SERPINA6	866	3.12699	5.81825e-53	4.92935e-51
GHSR	2693	3.12716	8.2726e-51	6.33425e-49
PAEP	5047	3.14263	1.12298e-90	1.02753e-87
SCGB2A2	4250	3.23009	1.03497e-23	1.1584e-22
UGT2B11	10720	3.2363	2.68384e-38	9.21467e-37
AHSG	197	3.24692	9.63104e-79	4.00564e-76
IFNK	56832	3.24861	6.88132e-54	6.26508e-52
FGA	2243	3.27676	1.56553e-50	1.17415e-48
INSL4	3641	3.31863	7.32075e-47	4.30771e-45
SPANXC	64663	3.41108	1.72036e-43	8.37303e-42
DKK4	27121	3.44039	2.26123e-73	7.01366e-71
SPANXD	64648	3.49413	2.26118e-37	7.32383e-36
GCG	2641	3.49639	2.20025e-33	5.18206e-32
FGB	2244	3.60159	2.91283e-45	1.55862e-43
NLRP5	126206	3.69359	4.46354e-53	3.7992e-51
HTN3	3347	3.74181	2.89911e-45	1.55583e-43
VTN	7448	3.75082	9.06502e-148	5.52966e-144
DCD	117159	3.7973	3.16409e-42	1.402e-40
OTP	23440	3.92254	2.18004e-90	1.89975e-87
SLC2A2	6514	3.98898	2.27232e-62	3.32667e-60
AMBN	258	4.23682	1.10411e-42	5.0137e-41
APOA2	336	4.32694	1.3304e-67	2.70515e-65
CGA	1081	4.48463	1.30606e-69	2.95073e-67
SST	6750	4.55827	3.39724e-69	7.40114e-67
PSG6	5675	4.64447	3.32812e-93	3.20551e-90
APOA1	335	5.34017	1.19685e-173	2.19024e-169

## Sheet: Table_S4_Hallmark_GSEA
Table S4. Significant MSigDB hallmark terms among low-risk versus high-risk groups of the pan-SCC cohort by GSEA.
NAME	SIZE	ES	NES	NOM p-val	FDR q-val	FWER p-val	RANK AT MAX	LEADING EDGE
HALLMARK_EPITHELIAL_MESENCHYMAL_TRANSITION	199	0.770315	3.00387	0	0	0	2721	tags=72%, list=16%, signal=85%
HALLMARK_COAGULATION	136	0.665487	2.47756	0	0	0	2440	tags=52%, list=14%, signal=60%
HALLMARK_KRAS_SIGNALING_UP	194	0.6189	2.4012	0	0	0	2671	tags=43%, list=15%, signal=51%
HALLMARK_MYOGENESIS	198	0.61079	2.35975	0	0	0	2885	tags=47%, list=17%, signal=56%
HALLMARK_ANGIOGENESIS	36	0.781118	2.35042	0	0	0	2066	tags=67%, list=12%, signal=76%
HALLMARK_INFLAMMATORY_RESPONSE	197	0.585878	2.27822	0	0	0	3646	tags=52%, list=21%, signal=65%
HALLMARK_COMPLEMENT	200	0.587547	2.27658	0	0	0	3500	tags=48%, list=20%, signal=59%
HALLMARK_TNFA_SIGNALING_VIA_NFKB	199	0.582091	2.2388	0	0	0	3559	tags=48%, list=21%, signal=59%
HALLMARK_IL6_JAK_STAT3_SIGNALING	87	0.586197	2.07589	0	0	0	3530	tags=54%, list=20%, signal=68%
HALLMARK_APICAL_JUNCTION	193	0.526243	2.01556	0	0	0	3156	tags=42%, list=18%, signal=51%
HALLMARK_UV_RESPONSE_DN	139	0.540423	2.01002	0	0	0	2288	tags=32%, list=13%, signal=36%
HALLMARK_INTERFERON_GAMMA_RESPONSE	200	0.511245	1.99117	0	0	0	4260	tags=49%, list=25%, signal=64%
HALLMARK_INTERFERON_ALPHA_RESPONSE	96	0.545737	1.91793	0	0.000166253	0.002	3884	tags=43%, list=22%, signal=55%
HALLMARK_HYPOXIA	192	0.484797	1.88368	0	0.000154378	0.002	3802	tags=42%, list=22%, signal=53%
HALLMARK_IL2_STAT5_SIGNALING	194	0.472623	1.84134	0	0.000312559	0.004	3811	tags=44%, list=22%, signal=56%
HALLMARK_ALLOGRAFT_REJECTION	198	0.462605	1.78811	0	0.000581335	0.008	4496	tags=49%, list=26%, signal=65%
HALLMARK_TGF_BETA_SIGNALING	54	0.515554	1.6203	0.00573614	0.00628732	0.08	4276	tags=44%, list=25%, signal=59%
HALLMARK_APOPTOSIS	160	0.399683	1.51163	0.00351494	0.0175149	0.21	3473	tags=33%, list=20%, signal=40%
HALLMARK_PROTEIN_SECRETION	95	0.42317	1.47026	0.0199275	0.0248874	0.295	5426	tags=48%, list=31%, signal=70%
HALLMARK_WNT_BETA_CATENIN_SIGNALING	42	0.463537	1.40851	0.0530303	0.0423043	0.47	1762	tags=19%, list=10%, signal=21%
HALLMARK_G2M_CHECKPOINT	193	-0.449225	-1.80323	0	0.00260214	0.009	6051	tags=59%, list=35%, signal=89%
HALLMARK_E2F_TARGETS	197	-0.556342	-2.23349	0	0	0	4576	tags=55%, list=26%, signal=74%

## Sheet: Table_S5_C2_GSEA
Table S5. Significant MSigDB C2 (curated gene sets) terms among low-risk versus high-risk groups of the pan-SCC cohort by GSEA.
NAME	SIZE	ES	NES	NOM p-val	FDR q-val	FWER p-val	RANK AT MAX	LEADING EDGE
SCHUETZ_BREAST_CANCER_DUCTAL_INVASIVE_UP	342	0.739468	3.03518	0	0	0	3292	tags=73%, list=19%, signal=88%
CHARAFE_BREAST_CANCER_LUMINAL_VS_MESENCHYMAL_DN	444	0.653898	2.76859	0	0	0	3375	tags=56%, list=19%, signal=67%
ANASTASSIOU_MULTICANCER_INVASIVENESS_SIGNATURE	64	0.851733	2.76741	0	0	0	2239	tags=91%, list=13%, signal=104%
REACTOME_EXTRACELLULAR_MATRIX_ORGANIZATION	295	0.66976	2.73152	0	0	0	2805	tags=61%, list=16%, signal=72%
PID_INTEGRIN1_PATHWAY	66	0.811136	2.69244	0	0	0	1812	tags=68%, list=10%, signal=76%
REACTOME_REGULATION_OF_INSULIN_LIKE_GROWTH_FACTOR_IGF_TRANSPORT_AND_UPTAKE_BY_INSULIN_LIKE_GROWTH_FACTOR_BINDING_PROTEINS_IGFBPS	122	0.720409	2.67933	0	0	0	3283	tags=70%, list=19%, signal=86%
VECCHI_GASTRIC_CANCER_ADVANCED_VS_EARLY_UP	168	0.713281	2.66347	0	0	0	2492	tags=64%, list=14%, signal=74%
REN_ALVEOLAR_RHABDOMYOSARCOMA_DN	401	0.640167	2.66226	0	0	0	4118	tags=60%, list=24%, signal=77%
TURASHVILI_BREAST_LOBULAR_CARCINOMA_VS_DUCTAL_NORMAL_UP	67	0.800961	2.66026	0	0	0	2075	tags=63%, list=12%, signal=71%
PICCALUGA_ANGIOIMMUNOBLASTIC_LYMPHOMA_UP	200	0.679522	2.61589	0	0	0	3632	tags=66%, list=21%, signal=83%
VERHAAK_GLIOBLASTOMA_MESENCHYMAL	211	0.656077	2.56609	0	0	0	3401	tags=62%, list=20%, signal=76%
MIYAGAWA_TARGETS_OF_EWSR1_ETS_FUSIONS_DN	216	0.647756	2.56511	0	0	0	2865	tags=53%, list=17%, signal=62%
KEGG_ECM_RECEPTOR_INTERACTION	83	0.739803	2.54975	0	0	0	3138	tags=71%, list=18%, signal=86%
LINDGREN_BLADDER_CANCER_CLUSTER_2B	373	0.616783	2.54907	0	0	0	3309	tags=53%, list=19%, signal=65%
KEGG_FOCAL_ADHESION	197	0.657844	2.5444	0	0	0	3238	tags=53%, list=19%, signal=65%
PASINI_SUZ12_TARGETS_DN	308	0.621492	2.54333	0	0	0	3703	tags=55%, list=21%, signal=68%
REACTOME_COLLAGEN_FORMATION	89	0.722586	2.54143	0	0	0	2773	tags=74%, list=16%, signal=88%
WINZEN_DEGRADED_VIA_KHSRP	99	0.714168	2.53071	0	0	0	1890	tags=54%, list=11%, signal=60%
RICKMAN_HEAD_AND_NECK_CANCER_F	54	0.779198	2.51058	0	0	0	2552	tags=74%, list=15%, signal=87%
NAKAYAMA_SOFT_TISSUE_TUMORS_PCA1_UP	75	0.740455	2.5079	0	0	0	3345	tags=72%, list=19%, signal=89%
REACTOME_NON_INTEGRIN_MEMBRANE_ECM_INTERACTIONS	59	0.776944	2.50626	0	0	0	2800	tags=76%, list=16%, signal=91%
PETROVA_ENDOTHELIUM_LYMPHATIC_VS_BLOOD_DN	158	0.667405	2.50511	0	0	0	3348	tags=59%, list=19%, signal=72%
REACTOME_RESPONSE_TO_ELEVATED_PLATELET_CYTOSOLIC_CA2	130	0.672574	2.49839	0	0	0	3156	tags=55%, list=18%, signal=66%
NABA_CORE_MATRISOME	265	0.617996	2.49126	0	0	0	2304	tags=51%, list=13%, signal=57%
HOLLERN_EMT_BREAST_TUMOR_UP	134	0.669076	2.49006	0	0	0	2959	tags=58%, list=17%, signal=70%
REACTOME_ASSEMBLY_OF_COLLAGEN_FIBRILS_AND_OTHER_MULTIMERIC_STRUCTURES	60	0.769306	2.48986	0	0	0	2773	tags=82%, list=16%, signal=97%
ONDER_CDH1_TARGETS_2_UP	250	0.61633	2.48674	0	0	0	3004	tags=54%, list=17%, signal=64%
PID_INTEGRIN3_PATHWAY	43	0.810988	2.47244	0	0	0	1742	tags=70%, list=10%, signal=77%
REACTOME_INTEGRIN_CELL_SURFACE_INTERACTIONS	84	0.721016	2.47003	0	0	0	2805	tags=68%, list=16%, signal=81%
CROMER_TUMORIGENESIS_UP	57	0.768907	2.46307	0	0	0	2130	tags=70%, list=12%, signal=80%
MCLACHLAN_DENTAL_CARIES_UP	233	0.623261	2.45775	0	0	0	3538	tags=59%, list=20%, signal=73%
TURASHVILI_BREAST_LOBULAR_CARCINOMA_VS_LOBULAR_NORMAL_DN	72	0.729627	2.456	0	0	0	2239	tags=56%, list=13%, signal=64%
SWEET_KRAS_TARGETS_UP	77	0.713354	2.43524	0	0	0	1614	tags=49%, list=9%, signal=54%
BOQUEST_STEM_CELL_UP	256	0.599514	2.43089	0	0	0	3283	tags=61%, list=19%, signal=75%
HUANG_DASATINIB_RESISTANCE_UP	79	0.706572	2.42767	0	0	0	2831	tags=68%, list=16%, signal=81%
KEGG_COMPLEMENT_AND_COAGULATION_CASCADES	67	0.727034	2.42701	0	0	0	2440	tags=66%, list=14%, signal=76%
PID_UPA_UPAR_PATHWAY	42	0.78778	2.4246	0	0	0	1591	tags=60%, list=9%, signal=65%
LIM_MAMMARY_STEM_CELL_UP	462	0.572051	2.41727	0	0	0	3301	tags=53%, list=19%, signal=63%
PID_AVB3_INTEGRIN_PATHWAY	73	0.706975	2.40894	0	0	0	2773	tags=55%, list=16%, signal=65%
SENESE_HDAC1_AND_HDAC2_TARGETS_UP	223	0.602169	2.39461	0	0	0	2760	tags=40%, list=16%, signal=47%
REACTOME_DEGRADATION_OF_THE_EXTRACELLULAR_MATRIX	136	0.65438	2.39368	0	0	0	2679	tags=58%, list=15%, signal=68%
NABA_ECM_GLYCOPROTEINS	189	0.617489	2.38901	0	0	0	2304	tags=49%, list=13%, signal=56%
RODWELL_AGING_KIDNEY_UP	451	0.567353	2.38753	0	0	0	4163	tags=55%, list=24%, signal=71%
ROZANOV_MMP14_TARGETS_SUBSET	32	0.827294	2.38409	0	0	0	2705	tags=88%, list=16%, signal=104%
ROY_WOUND_BLOOD_VESSEL_UP	49	0.75984	2.3748	0	0	0	2724	tags=71%, list=16%, signal=85%
PLASARI_TGFB1_TARGETS_10HR_UP	191	0.611797	2.36976	0	0	0	2776	tags=46%, list=16%, signal=54%
ONDER_CDH1_SIGNALING_VIA_CTNNB1	82	0.68599	2.36747	0	0	0	3132	tags=66%, list=18%, signal=80%
GU_PDEF_TARGETS_UP	71	0.712013	2.36697	0	0	0	2477	tags=56%, list=14%, signal=65%
RODWELL_AGING_KIDNEY_NO_BLOOD_UP	206	0.607882	2.36614	0	0	0	2748	tags=49%, list=16%, signal=58%
REACTOME_COLLAGEN_DEGRADATION	62	0.721314	2.36588	0	0	0	2877	tags=74%, list=17%, signal=89%
WIEDERSCHAIN_TARGETS_OF_BMI1_AND_PCGF2	55	0.732168	2.35979	0	0	0	2863	tags=62%, list=17%, signal=74%
FARMER_BREAST_CANCER_CLUSTER_4	19	0.906718	2.35115	0	0	0	1509	tags=95%, list=9%, signal=104%
KIM_GLIS2_TARGETS_UP	85	0.677367	2.34568	0	0	0	3030	tags=66%, list=18%, signal=79%
CLASPER_LYMPHATIC_VESSELS_DURING_METASTASIS_DN	35	0.803154	2.34555	0	0	0	1902	tags=71%, list=11%, signal=80%
EBAUER_MYOGENIC_TARGETS_OF_PAX3_FOXO1_FUSION	47	0.753679	2.33782	0	0	0	2885	tags=72%, list=17%, signal=87%
JECHLINGER_EPITHELIAL_TO_MESENCHYMAL_TRANSITION_UP	67	0.713212	2.33658	0	0	0	2934	tags=67%, list=17%, signal=81%
CHARAFE_BREAST_CANCER_LUMINAL_VS_BASAL_DN	431	0.560126	2.33003	0	0	0	3738	tags=50%, list=22%, signal=62%
REACTOME_COLLAGEN_BIOSYNTHESIS_AND_MODIFYING_ENZYMES	67	0.6873	2.32203	0	0	0	2604	tags=69%, list=15%, signal=80%
PETROVA_PROX1_TARGETS_DN	56	0.709874	2.32	0	0	0	3459	tags=70%, list=20%, signal=87%
REACTOME_CELL_SURFACE_INTERACTIONS_AT_THE_VASCULAR_WALL	132	0.626151	2.31978	0	0	0	2855	tags=45%, list=16%, signal=53%
HELLEBREKERS_SILENCED_DURING_TUMOR_ANGIOGENESIS	76	0.670761	2.31531	0	0	0	3283	tags=66%, list=19%, signal=81%
REACTOME_SYNDECAN_INTERACTIONS	27	0.835533	2.31434	0	0	0	2133	tags=78%, list=12%, signal=89%
AZARE_NEOPLASTIC_TRANSFORMATION_BY_STAT3_UP	121	0.624971	2.31316	0	0	0	3011	tags=51%, list=17%, signal=62%
REACTOME_ECM_PROTEOGLYCANS	76	0.680674	2.30528	0	0	0	2800	tags=68%, list=16%, signal=81%
BRUECKNER_TARGETS_OF_MIRLET7A3_DN	74	0.684512	2.30362	0	0	0	3035	tags=58%, list=18%, signal=70%
DELYS_THYROID_CANCER_UP	435	0.545626	2.30178	0	0	0	3421	tags=49%, list=20%, signal=59%
RICKMAN_TUMOR_DIFFERENTIATED_WELL_VS_POORLY_DN	365	0.561172	2.30152	0	0	0	4252	tags=50%, list=25%, signal=65%
VERRECCHIA_EARLY_RESPONSE_TO_TGFB1	54	0.711632	2.29892	0	0	0	2655	tags=54%, list=15%, signal=63%
HARRIS_HYPOXIA	81	0.664317	2.29788	0	0	0	2777	tags=47%, list=16%, signal=56%
AMIT_EGF_RESPONSE_480_HELA	159	0.605705	2.29447	0	0	0	3126	tags=43%, list=18%, signal=52%
RICKMAN_TUMOR_DIFFERENTIATED_WELL_VS_MODERATELY_DN	107	0.641782	2.28753	0	0	0	3376	tags=48%, list=20%, signal=59%
REACTOME_MET_PROMOTES_CELL_MOTILITY	41	0.764066	2.27707	0	0	0	3238	tags=73%, list=19%, signal=90%
KIM_WT1_TARGETS_UP	216	0.578759	2.2732	0	0	0	3663	tags=43%, list=21%, signal=54%
HINATA_NFKB_TARGETS_KERATINOCYTE_UP	85	0.66123	2.271	0	0	0	2591	tags=45%, list=15%, signal=52%
REACTOME_MET_ACTIVATES_PTK2_SIGNALING	30	0.802071	2.26298	0	0	0	3075	tags=87%, list=18%, signal=105%
BILD_HRAS_ONCOGENIC_SIGNATURE	240	0.568865	2.26058	0	0	0	3170	tags=43%, list=18%, signal=52%
RICKMAN_HEAD_AND_NECK_CANCER_C	106	0.629536	2.26044	0	0	0	2496	tags=52%, list=14%, signal=60%
KEGG_HYPERTROPHIC_CARDIOMYOPATHY_HCM	82	0.648094	2.25984	0	0	0	3098	tags=59%, list=18%, signal=71%
REACTOME_STRIATED_MUSCLE_CONTRACTION	35	0.759923	2.25088	0	0	0	1830	tags=60%, list=11%, signal=67%
REACTOME_ELASTIC_FIBRE_FORMATION	44	0.728239	2.24428	0	0	0	2721	tags=68%, list=16%, signal=81%
RIGGI_EWING_SARCOMA_PROGENITOR_DN	180	0.581878	2.23804	0	1.62792e-05	0.001	3044	tags=51%, list=18%, signal=61%
LINDVALL_IMMORTALIZED_BY_TERT_DN	73	0.665571	2.23546	0	1.60807e-05	0.001	2870	tags=58%, list=17%, signal=69%
TAKEDA_TARGETS_OF_NUP98_HOXA9_FUSION_10D_DN	132	0.602023	2.2314	0	1.58869e-05	0.001	2590	tags=51%, list=15%, signal=59%
WANG_SMARCE1_TARGETS_UP	281	0.551211	2.23137	0	1.56978e-05	0.001	3869	tags=56%, list=22%, signal=70%
SANA_TNF_SIGNALING_UP	82	0.648652	2.22989	0	1.55131e-05	0.001	3304	tags=57%, list=19%, signal=71%
REACTOME_PLATELET_ACTIVATION_SIGNALING_AND_AGGREGATION	257	0.554659	2.2179	0	1.53327e-05	0.001	3228	tags=41%, list=19%, signal=49%
REACTOME_BINDING_AND_UPTAKE_OF_LIGANDS_BY_SCAVENGER_RECEPTORS	41	0.726563	2.20987	0	1.51565e-05	0.001	3283	tags=76%, list=19%, signal=93%
TAKEDA_TARGETS_OF_NUP98_HOXA9_FUSION_8D_DN	186	0.581197	2.20562	0	1.49843e-05	0.001	2932	tags=51%, list=17%, signal=61%
SEITZ_NEOPLASTIC_TRANSFORMATION_BY_8P_DELETION_DN	31	0.753391	2.20548	0	1.48159e-05	0.001	1943	tags=52%, list=11%, signal=58%
REACTOME_LAMININ_INTERACTIONS	30	0.7893	2.20197	0	1.46513e-05	0.001	3075	tags=87%, list=18%, signal=105%
GAURNIER_PSMD4_TARGETS	68	0.66025	2.19859	0	1.44903e-05	0.001	3530	tags=69%, list=20%, signal=86%
REACTOME_MOLECULES_ASSOCIATED_WITH_ELASTIC_FIBRES	37	0.730238	2.19664	0	1.43328e-05	0.001	1617	tags=57%, list=9%, signal=62%
YAMAZAKI_TCEB3_TARGETS_UP	162	0.578302	2.1864	0	2.82485e-05	0.002	3142	tags=49%, list=18%, signal=59%
SENESE_HDAC2_TARGETS_UP	107	0.611511	2.17981	0	2.7948e-05	0.002	2745	tags=35%, list=16%, signal=41%
LIEN_BREAST_CARCINOMA_METAPLASTIC	33	0.755358	2.17942	0	2.76538e-05	0.002	2417	tags=70%, list=14%, signal=81%
MCBRYAN_PUBERTAL_TGFB1_TARGETS_UP	164	0.573163	2.17548	0	4.13885e-05	0.003	3216	tags=46%, list=19%, signal=56%
CROONQUIST_STROMAL_STIMULATION_UP	55	0.668832	2.17512	0	4.09618e-05	0.003	2306	tags=53%, list=13%, signal=61%
SCHOEN_NFKB_SIGNALING	34	0.740463	2.17145	0	4.05438e-05	0.003	1762	tags=56%, list=10%, signal=62%
THUM_MIR21_TARGETS_HEART_DISEASE_UP	18	0.844895	2.1683	0	4.01343e-05	0.003	1726	tags=78%, list=10%, signal=86%
PID_SYNDECAN_1_PATHWAY	46	0.710089	2.16824	0	3.9733e-05	0.003	2773	tags=63%, list=16%, signal=75%
IGLESIAS_E2F_TARGETS_UP	135	0.587107	2.16697	0	5.19921e-05	0.004	4249	tags=57%, list=25%, signal=75%
HIRSCH_CELLULAR_TRANSFORMATION_SIGNATURE_UP	236	0.548862	2.16654	0	5.14823e-05	0.004	4407	tags=45%, list=25%, signal=60%
WONG_ENDMETRIUM_CANCER_DN	73	0.646796	2.1659	0	5.09825e-05	0.004	2620	tags=60%, list=15%, signal=71%
WESTON_VEGFA_TARGETS_6HR	53	0.681135	2.16432	0	5.04923e-05	0.004	2285	tags=51%, list=13%, signal=59%
HENDRICKS_SMARCA4_TARGETS_UP	49	0.684625	2.16038	0	5.00114e-05	0.004	1870	tags=49%, list=11%, signal=55%
HOSHIDA_LIVER_CANCER_SUBCLASS_S1	231	0.549284	2.15927	0	4.95396e-05	0.004	4642	tags=56%, list=27%, signal=75%
REACTOME_FORMATION_OF_FIBRIN_CLOT_CLOTTING_CASCADE	36	0.731522	2.15693	0	6.14057e-05	0.005	2162	tags=56%, list=12%, signal=63%
REACTOME_SIGNALING_BY_MET	79	0.632772	2.15634	0	6.08372e-05	0.005	3238	tags=43%, list=19%, signal=53%
GHANDHI_BYSTANDER_IRRADIATION_UP	76	0.629884	2.15628	0	6.0279e-05	0.005	2925	tags=51%, list=17%, signal=61%
DAVICIONI_TARGETS_OF_PAX_FOXO1_FUSIONS_UP	250	0.543475	2.15553	0	5.9731e-05	0.005	3865	tags=50%, list=22%, signal=63%
LIANG_SILENCED_BY_METHYLATION_2	54	0.665911	2.15464	0	5.91929e-05	0.005	3101	tags=54%, list=18%, signal=65%
BIOCARTA_INFLAM_PATHWAY	26	0.771112	2.15324	0	5.86644e-05	0.005	3030	tags=73%, list=18%, signal=88%
CERVERA_SDHB_TARGETS_2	109	0.587072	2.15317	0	5.81453e-05	0.005	2137	tags=42%, list=12%, signal=48%
BIOCARTA_INTRINSIC_PATHWAY	22	0.812812	2.15178	0	6.93784e-05	0.006	1311	tags=55%, list=8%, signal=59%
GUENTHER_GROWTH_SPHERICAL_VS_ADHERENT_DN	25	0.77553	2.14964	0	6.87751e-05	0.006	3715	tags=84%, list=21%, signal=107%
ICHIBA_GRAFT_VERSUS_HOST_DISEASE_35D_UP	142	0.576651	2.14827	0	6.81822e-05	0.006	3510	tags=54%, list=20%, signal=67%
HSIAO_LIVER_SPECIFIC_GENES	241	0.53643	2.14673	0	6.75995e-05	0.006	2243	tags=37%, list=13%, signal=42%
DAUER_STAT3_TARGETS_UP	47	0.680043	2.13745	0	7.80657e-05	0.007	2776	tags=51%, list=16%, signal=61%
REACTOME_COMMON_PATHWAY_OF_FIBRIN_CLOT_FORMATION	21	0.794172	2.13739	0	7.74096e-05	0.007	1719	tags=67%, list=10%, signal=74%
PETRETTO_CARDIAC_HYPERTROPHY	34	0.719267	2.13719	0	7.67646e-05	0.007	2819	tags=59%, list=16%, signal=70%
REACTOME_ACTIVATION_OF_MATRIX_METALLOPROTEINASES	32	0.757357	2.13654	0	7.61302e-05	0.007	2130	tags=69%, list=12%, signal=78%
ROZANOV_MMP14_TARGETS_UP	261	0.536341	2.13348	0	7.55061e-05	0.007	2989	tags=41%, list=17%, signal=49%
VART_KSHV_INFECTION_ANGIOGENIC_MARKERS_UP	159	0.566114	2.13249	0	7.48923e-05	0.007	2458	tags=49%, list=14%, signal=57%
JI_CARCINOGENESIS_BY_KRAS_AND_STK11_DN	17	0.838869	2.13231	0	7.42883e-05	0.007	2721	tags=94%, list=16%, signal=112%
VERRECCHIA_RESPONSE_TO_TGFB1_C2	21	0.825589	2.13196	0	7.3694e-05	0.007	1114	tags=57%, list=6%, signal=61%
TSAI_RESPONSE_TO_RADIATION_THERAPY	32	0.730688	2.13134	0	7.31091e-05	0.007	2129	tags=56%, list=12%, signal=64%
ALTEMEIER_RESPONSE_TO_LPS_WITH_MECHANICAL_VENTILATION	118	0.58055	2.13069	0	7.25334e-05	0.007	3981	tags=59%, list=23%, signal=77%
NABA_ECM_REGULATORS	229	0.539293	2.12564	0	9.27224e-05	0.009	2564	tags=48%, list=15%, signal=55%
DANG_REGULATED_BY_MYC_DN	244	0.535888	2.12436	0	9.20036e-05	0.009	3322	tags=38%, list=19%, signal=47%
GOTZMANN_EPITHELIAL_TO_MESENCHYMAL_TRANSITION_UP	69	0.636187	2.1201	0	0.000101325	0.01	3281	tags=54%, list=19%, signal=66%
JEON_SMAD6_TARGETS_UP	24	0.779203	2.1199	0	0.000100552	0.01	2551	tags=71%, list=15%, signal=83%
MARKEY_RB1_ACUTE_LOF_DN	222	0.540312	2.11887	0	9.97898e-05	0.01	3888	tags=51%, list=22%, signal=65%
BEGUM_TARGETS_OF_PAX3_FOXO1_FUSION_DN	43	0.68251	2.11886	0	9.90395e-05	0.01	3281	tags=63%, list=19%, signal=77%
THUM_SYSTOLIC_HEART_FAILURE_UP	398	0.506613	2.11482	0	9.83004e-05	0.01	3820	tags=42%, list=22%, signal=53%
HINATA_NFKB_TARGETS_FIBROBLAST_UP	81	0.617513	2.11313	0	9.75722e-05	0.01	2926	tags=40%, list=17%, signal=47%
PID_INTEGRIN2_PATHWAY	28	0.760084	2.11223	0	0.000106568	0.011	1114	tags=46%, list=6%, signal=50%
TURASHVILI_BREAST_DUCTAL_CARCINOMA_VS_DUCTAL_NORMAL_UP	45	0.676184	2.10661	0	0.000115415	0.012	2204	tags=47%, list=13%, signal=53%
WESTON_VEGFA_TARGETS_12HR	29	0.754986	2.10466	0	0.000124361	0.013	1791	tags=52%, list=10%, signal=58%
SENESE_HDAC1_TARGETS_UP	423	0.501516	2.10121	0	0.000142857	0.015	3985	tags=37%, list=23%, signal=47%
LINDGREN_BLADDER_CANCER_HIGH_RECURRENCE	47	0.684983	2.10094	0	0.000141837	0.015	2417	tags=53%, list=14%, signal=62%
GHANDHI_DIRECT_IRRADIATION_UP	97	0.590644	2.10002	0	0.000150312	0.016	2043	tags=37%, list=12%, signal=42%
SANA_TNF_SIGNALING_DN	80	0.60983	2.09823	0	0.000149253	0.016	3869	tags=59%, list=22%, signal=75%
PID_LYMPH_ANGIOGENESIS_PATHWAY	24	0.769382	2.09707	0	0.000157775	0.017	1965	tags=42%, list=11%, signal=47%
KORKOLA_YOLK_SAC_TUMOR	60	0.642104	2.09641	0	0.000156679	0.017	1604	tags=45%, list=9%, signal=49%
NEWMAN_ERCC6_TARGETS_DN	37	0.695357	2.09549	0	0.000155599	0.017	1999	tags=54%, list=12%, signal=61%
WINTER_HYPOXIA_METAGENE	234	0.53071	2.09402	0	0.000154533	0.017	3022	tags=39%, list=17%, signal=47%
PHONG_TNF_TARGETS_UP	63	0.635656	2.09398	0	0.000153482	0.017	2861	tags=44%, list=17%, signal=53%
LIANG_SILENCED_BY_METHYLATION_UP	32	0.724001	2.09348	0	0.000170505	0.019	1852	tags=50%, list=11%, signal=56%
WILSON_PROTEASES_AT_TUMOR_BONE_INTERFACE_UP	20	0.782813	2.08901	0	0.000187089	0.021	1591	tags=45%, list=9%, signal=49%
WESTON_VEGFA_TARGETS	97	0.593976	2.08888	0	0.000185841	0.021	2338	tags=39%, list=14%, signal=45%
CHIANG_LIVER_CANCER_SUBCLASS_CTNNB1_DN	164	0.547542	2.08862	0	0.00018461	0.021	2883	tags=48%, list=17%, signal=57%
KUNINGER_IGF1_VS_PDGFB_TARGETS_UP	77	0.612019	2.08726	0	0.000183396	0.021	2885	tags=53%, list=17%, signal=64%
RUTELLA_RESPONSE_TO_HGF_VS_CSF2RB_AND_IL4_UP	401	0.503997	2.08658	0	0.000182197	0.021	4317	tags=48%, list=25%, signal=63%
ALONSO_METASTASIS_EMT_UP	34	0.707665	2.08633	0	0.000181014	0.021	3160	tags=65%, list=18%, signal=79%
LIU_VAV3_PROSTATE_CARCINOGENESIS_UP	87	0.599159	2.086	0	0.000179846	0.021	3500	tags=59%, list=20%, signal=73%
HESS_TARGETS_OF_HOXA9_AND_MEIS1_DN	85	0.60037	2.08455	0	0.000187457	0.022	3362	tags=56%, list=19%, signal=70%
TONKS_TARGETS_OF_RUNX1_RUNX1T1_FUSION_ERYTHROCYTE_UP	150	0.553992	2.07376	0	0.000203264	0.024	3147	tags=48%, list=18%, signal=58%
ISSAEVA_MLL2_TARGETS	56	0.651094	2.07331	0	0.000219236	0.026	1508	tags=38%, list=9%, signal=41%
SASSON_RESPONSE_TO_GONADOTROPHINS_DN	85	0.597278	2.06878	0	0.000242954	0.028	3639	tags=52%, list=21%, signal=65%
PHONG_TNF_RESPONSE_VIA_P38_PARTIAL	158	0.543749	2.06372	0	0.000266296	0.031	3738	tags=46%, list=22%, signal=58%
HAN_SATB1_TARGETS_UP	409	0.492779	2.06222	0	0.00027311	0.032	3975	tags=39%, list=23%, signal=50%
REACTOME_ANCHORING_FIBRIL_FORMATION	15	0.841044	2.06193	0	0.000271424	0.032	1449	tags=73%, list=8%, signal=80%
REACTOME_PLASMA_LIPOPROTEIN_REMODELING	31	0.737945	2.06011	0	0.000277919	0.033	924	tags=35%, list=5%, signal=37%
ELVIDGE_HYPOXIA_BY_DMOG_UP	130	0.556422	2.05994	0	0.000284464	0.034	3848	tags=52%, list=22%, signal=66%
IZADPANAH_STEM_CELL_ADIPOSE_VS_BONE_DN	104	0.568948	2.05498	0	0.000323194	0.039	2304	tags=38%, list=13%, signal=44%
REACTOME_PLASMA_LIPOPROTEIN_ASSEMBLY	17	0.816337	2.05154	0	0.000321247	0.039	1508	tags=47%, list=9%, signal=51%
WILCOX_RESPONSE_TO_PROGESTERONE_DN	61	0.624948	2.05086	0	0.000319323	0.039	2340	tags=49%, list=14%, signal=57%
ICHIBA_GRAFT_VERSUS_HOST_DISEASE_D7_UP	112	0.56464	2.05048	0	0.000325469	0.04	4496	tags=65%, list=26%, signal=87%
PID_INTEGRIN5_PATHWAY	17	0.810925	2.05042	0	0.000323543	0.04	1742	tags=65%, list=10%, signal=72%
VALK_AML_CLUSTER_5	31	0.716476	2.04988	0	0.00032164	0.04	4137	tags=81%, list=24%, signal=106%
REACTOME_REGULATION_OF_TLR_BY_ENDOGENOUS_LIGAND	19	0.798757	2.04672	0	0.000335459	0.042	1825	tags=63%, list=11%, signal=71%
GENTILE_UV_LOW_DOSE_DN	62	0.625454	2.0455	0	0.000357051	0.045	3673	tags=50%, list=21%, signal=63%
MAHADEVAN_IMATINIB_RESISTANCE_UP	19	0.775245	2.04458	0	0.000354987	0.045	2143	tags=63%, list=12%, signal=72%
REACTOME_CROSSLINKING_OF_COLLAGEN_FIBRILS	18	0.811483	2.04438	0	0.000360691	0.046	2721	tags=83%, list=16%, signal=99%
SASSON_RESPONSE_TO_FORSKOLIN_DN	84	0.597595	2.04429	0	0.00035863	0.046	3668	tags=52%, list=21%, signal=66%
CHARAFE_BREAST_CANCER_BASAL_VS_MESENCHYMAL_DN	51	0.647536	2.04421	0	0.000356592	0.046	2382	tags=51%, list=14%, signal=59%
NABA_BASEMENT_MEMBRANES	40	0.670789	2.04321	0	0.000370092	0.048	3072	tags=70%, list=18%, signal=85%
JOSEPH_RESPONSE_TO_SODIUM_BUTYRATE_DN	59	0.631255	2.04305	0	0.000368012	0.048	2545	tags=42%, list=15%, signal=50%
PHONG_TNF_RESPONSE_NOT_VIA_P38	330	0.498119	2.04266	0	0.000365957	0.048	3933	tags=44%, list=23%, signal=56%
KEGG_ARRHYTHMOGENIC_RIGHT_VENTRICULAR_CARDIOMYOPATHY_ARVC	73	0.610242	2.04224	0	0.000363923	0.048	3098	tags=51%, list=18%, signal=61%
BIOCARTA_AMI_PATHWAY	20	0.791265	2.0414	0	0.000369248	0.049	1236	tags=50%, list=7%, signal=54%
HUANG_FOXA2_TARGETS_DN	37	0.691574	2.03928	0	0.000381921	0.051	2131	tags=51%, list=12%, signal=58%
CHIARADONNA_NEOPLASTIC_TRANSFORMATION_CDC25_UP	120	0.554205	2.0358	0	0.000423457	0.057	2535	tags=42%, list=15%, signal=48%
DASU_IL6_SIGNALING_SCAR_DN	16	0.820877	2.03407	0	0.000435636	0.059	1376	tags=56%, list=8%, signal=61%
BURTON_ADIPOGENESIS_PEAK_AT_0HR	62	0.623698	2.03381	0	0.00044771	0.061	2671	tags=50%, list=15%, signal=59%
KIM_WT1_TARGETS_8HR_UP	166	0.538319	2.03277	0	0.000452474	0.062	3933	tags=44%, list=23%, signal=56%
WU_CELL_MIGRATION	179	0.526842	2.03212	0	0.000457362	0.063	2180	tags=39%, list=13%, signal=44%
OISHI_CHOLANGIOMA_STEM_CELL_LIKE_DN	265	0.512325	2.03054	0	0.000454929	0.063	3539	tags=48%, list=20%, signal=60%
LENAOUR_DENDRITIC_CELL_MATURATION_DN	129	0.546809	2.03033	0	0.000452522	0.063	3538	tags=46%, list=20%, signal=57%
KEGG_DILATED_CARDIOMYOPATHY	88	0.589602	2.02988	0	0.000456905	0.064	3098	tags=55%, list=18%, signal=66%
POOLA_INVASIVE_BREAST_CANCER_UP	265	0.50521	2.02937	0	0.000454513	0.064	3396	tags=45%, list=20%, signal=55%
SMIRNOV_CIRCULATING_ENDOTHELIOCYTES_IN_CANCER_UP	158	0.531696	2.02886	0	0.00046605	0.066	3833	tags=52%, list=22%, signal=66%
PEDERSEN_TARGETS_OF_611CTF_ISOFORM_OF_ERBB2	70	0.60517	2.02803	0	0.000477366	0.068	2931	tags=50%, list=17%, signal=60%
TRAYNOR_RETT_SYNDROM_UP	39	0.666995	2.02523	0.00180832	0.000523599	0.075	3409	tags=59%, list=20%, signal=73%
GRUETZMANN_PANCREATIC_CANCER_UP	349	0.489884	2.0252	0	0.000520914	0.075	3435	tags=38%, list=20%, signal=46%
BERTUCCI_MEDULLARY_VS_DUCTAL_BREAST_CANCER_DN	166	0.533703	2.02089	0	0.000544927	0.079	4386	tags=60%, list=25%, signal=80%
HUMMERICH_SKIN_CANCER_PROGRESSION_DN	97	0.575368	2.01987	0	0.000548845	0.08	3301	tags=48%, list=19%, signal=60%
URS_ADIPOCYTE_DIFFERENTIATION_DN	31	0.706931	2.01981	0	0.000546073	0.08	2197	tags=48%, list=13%, signal=55%
KHETCHOUMIAN_TRIM24_TARGETS_UP	46	0.647223	2.01744	0	0.000550084	0.081	3129	tags=59%, list=18%, signal=71%
SENESE_HDAC3_TARGETS_UP	464	0.477046	2.01723	0	0.000553966	0.082	3998	tags=38%, list=23%, signal=48%
REACTOME_IMMUNOREGULATORY_INTERACTIONS_BETWEEN_A_LYMPHOID_AND_A_NON_LYMPHOID_CELL	125	0.551644	2.01603	0	0.000570765	0.085	3813	tags=57%, list=22%, signal=72%
CHEN_ETV5_TARGETS_SERTOLI	24	0.733613	2.01344	0	0.000607439	0.091	3869	tags=79%, list=22%, signal=102%
REACTOME_COLLAGEN_CHAIN_TRIMERIZATION	44	0.653973	2.01256	0	0.000617698	0.092	2544	tags=64%, list=15%, signal=74%
HAN_SATB1_TARGETS_DN	372	0.481615	2.011	0	0.000634277	0.095	2457	tags=27%, list=14%, signal=31%
APPEL_IMATINIB_RESPONSE	33	0.695737	2.00856	0	0.000663748	0.099	3396	tags=64%, list=20%, signal=79%
VERRECCHIA_DELAYED_RESPONSE_TO_TGFB1	37	0.681496	2.00764	0	0.000673727	0.101	2130	tags=43%, list=12%, signal=49%
MAHADEVAN_GIST_MORPHOLOGICAL_SWITCH	15	0.818525	2.00607	0	0.000703229	0.105	2671	tags=87%, list=15%, signal=102%
MOSERLE_IFNA_RESPONSE	31	0.693924	2.00524	0	0.000706303	0.106	3413	tags=61%, list=20%, signal=76%
PEDERSEN_METASTASIS_BY_ERBB2_ISOFORM_1	45	0.641267	2.00471	0	0.000715476	0.108	3282	tags=58%, list=19%, signal=71%
SASAI_RESISTANCE_TO_NEOPLASTIC_TRANSFROMATION	49	0.642926	2.00442	0	0.000712069	0.108	3401	tags=65%, list=20%, signal=81%
CHEN_LVAD_SUPPORT_OF_FAILING_HEART_UP	100	0.572959	2.00388	0	0.000708694	0.108	2574	tags=43%, list=15%, signal=50%
NADLER_OBESITY_UP	59	0.618824	2.00376	0	0.000705352	0.108	3435	tags=61%, list=20%, signal=76%
NAKAMURA_ADIPOGENESIS_EARLY_DN	37	0.673272	2.00338	0	0.000714655	0.11	1742	tags=51%, list=10%, signal=57%
NABA_COLLAGENS	44	0.653973	2.00221	0	0.000723775	0.112	2544	tags=64%, list=15%, signal=74%
MOROSETTI_FACIOSCAPULOHUMERAL_MUSCULAR_DISTROPHY_UP	19	0.777461	2.00174	0	0.000751587	0.116	2255	tags=68%, list=13%, signal=79%
VART_KSHV_INFECTION_ANGIOGENIC_MARKERS_DN	125	0.538267	2.00066	0	0.000760489	0.118	2124	tags=38%, list=12%, signal=43%
MANALO_HYPOXIA_UP	199	0.517121	2.00032	0	0.000763111	0.119	3914	tags=52%, list=23%, signal=66%
REACTOME_GRB2_SOS_PROVIDES_LINKAGE_TO_MAPK_SIGNALING_FOR_INTEGRINS	15	0.827807	2.00015	0.00204499	0.00075961	0.119	257	tags=33%, list=1%, signal=34%
RAGHAVACHARI_PLATELET_SPECIFIC_GENES	68	0.587972	1.99952	0	0.000762207	0.119	4172	tags=56%, list=24%, signal=73%
DASU_IL6_SIGNALING_UP	60	0.606359	1.99784	0	0.000783276	0.123	2851	tags=42%, list=16%, signal=50%
PID_SYNDECAN_4_PATHWAY	31	0.700388	1.99687	0	0.000791635	0.125	2440	tags=48%, list=14%, signal=56%
REACTOME_COMPLEMENT_CASCADE	55	0.620103	1.99678	0	0.00078807	0.125	2354	tags=58%, list=14%, signal=67%
PID_A6B1_A6B4_INTEGRIN_PATHWAY	46	0.644105	1.99344	0	0.000855875	0.133	2360	tags=41%, list=14%, signal=48%
REACTOME_SCAVENGING_BY_CLASS_A_RECEPTORS	19	0.782918	1.99244	0	0.000864	0.134	1108	tags=58%, list=6%, signal=62%
VERHAAK_AML_WITH_NPM1_MUTATED_UP	179	0.517825	1.99192	0	0.00086016	0.134	3302	tags=46%, list=19%, signal=56%
DORSEY_GAB2_TARGETS	30	0.697349	1.99098	0	0.000868167	0.136	2131	tags=50%, list=12%, signal=57%
MARCHINI_TRABECTEDIN_RESISTANCE_DN	45	0.64143	1.98953	0	0.000894159	0.139	4312	tags=64%, list=25%, signal=86%
NAKAMURA_TUMOR_ZONE_PERIPHERAL_VS_CENTRAL_UP	267	0.494968	1.98913	0	0.000890237	0.139	2817	tags=29%, list=16%, signal=34%
WANG_BARRETTS_ESOPHAGUS_AND_ESOPHAGUS_CANCER_UP	26	0.723482	1.98806	0	0.000915373	0.142	1841	tags=42%, list=11%, signal=47%
LINDSTEDT_DENDRITIC_CELL_MATURATION_A	61	0.598045	1.98761	0	0.000911393	0.142	3028	tags=44%, list=17%, signal=53%
BROWNE_HCMV_INFECTION_24HR_DN	140	0.534696	1.98636	0	0.00091887	0.144	3543	tags=46%, list=20%, signal=57%
GALINDO_IMMUNE_RESPONSE_TO_ENTEROTOXIN	76	0.581136	1.98521	0	0.000943827	0.149	2777	tags=42%, list=16%, signal=50%
LIAN_NEUTROPHIL_GRANULE_CONSTITUENTS	24	0.727787	1.98501	0	0.000945657	0.15	3362	tags=79%, list=19%, signal=98%
LIM_MAMMARY_LUMINAL_MATURE_DN	94	0.55471	1.98251	0	0.000981745	0.156	3337	tags=52%, list=19%, signal=64%
JOHNSTONE_PARVB_TARGETS_2_UP	136	0.527643	1.9822	0	0.000983254	0.157	3120	tags=39%, list=18%, signal=47%
REACTOME_SIGNALING_BY_MODERATE_KINASE_ACTIVITY_BRAF_MUTANTS	45	0.639687	1.9816	0	0.000979087	0.157	418	tags=13%, list=2%, signal=14%
REACTOME_SIGNALING_BY_PDGF	58	0.609573	1.9815	0	0.000974956	0.157	3238	tags=50%, list=19%, signal=61%
SERVITJA_ISLET_HNF1A_TARGETS_UP	164	0.525159	1.98142	0	0.00097086	0.157	2891	tags=52%, list=17%, signal=62%
YAO_TEMPORAL_RESPONSE_TO_PROGESTERONE_CLUSTER_16	76	0.584801	1.98127	0	0.000966797	0.157	2504	tags=39%, list=14%, signal=46%
REACTOME_PLATELET_AGGREGATION_PLUG_FORMATION	38	0.651325	1.98033	0	0.00098488	0.16	373	tags=21%, list=2%, signal=21%
REACTOME_P130CAS_LINKAGE_TO_MAPK_SIGNALING_FOR_INTEGRINS	15	0.809299	1.97999	0	0.00100852	0.164	257	tags=33%, list=1%, signal=34%
BOQUEST_STEM_CELL_CULTURED_VS_FRESH_UP	414	0.471544	1.97979	0	0.00100435	0.164	3614	tags=43%, list=21%, signal=53%
REACTOME_NA_CL_DEPENDENT_NEUROTRANSMITTER_TRANSPORTERS	18	0.775333	1.97896	0	0.00101137	0.165	2302	tags=72%, list=13%, signal=83%
BASSO_HAIRY_CELL_LEUKEMIA_UP	78	0.57066	1.97553	0	0.00105054	0.173	3401	tags=50%, list=20%, signal=62%
GAUSSMANN_MLL_AF4_FUSION_TARGETS_E_UP	94	0.565176	1.97408	0	0.00108451	0.177	3095	tags=52%, list=18%, signal=63%
WANG_ESOPHAGUS_CANCER_VS_NORMAL_UP	115	0.549619	1.97372	0	0.001091	0.178	3855	tags=56%, list=22%, signal=71%
PID_SYNDECAN_2_PATHWAY	32	0.685084	1.9733	0	0.00108659	0.178	1573	tags=34%, list=9%, signal=38%
LU_TUMOR_ENDOTHELIAL_MARKERS_UP	22	0.738859	1.97279	0	0.0011039	0.181	1429	tags=50%, list=8%, signal=54%
LIEN_BREAST_CARCINOMA_METAPLASTIC_VS_DUCTAL_UP	81	0.574128	1.9719	0	0.00113198	0.185	2863	tags=49%, list=17%, signal=59%
KEGG_VIRAL_MYOCARDITIS	68	0.589486	1.97133	0	0.00112745	0.185	3497	tags=60%, list=20%, signal=75%
SENESE_HDAC2_TARGETS_DN	116	0.544988	1.97123	0	0.00112296	0.185	2014	tags=38%, list=12%, signal=43%
DAVICIONI_TARGETS_OF_PAX_FOXO1_FUSIONS_DN	64	0.601077	1.96995	0	0.0011344	0.188	3731	tags=55%, list=22%, signal=69%
BURTON_ADIPOGENESIS_8	77	0.590026	1.96974	0	0.00113517	0.188	4216	tags=64%, list=24%, signal=84%
KYNG_ENVIRONMENTAL_STRESS_RESPONSE_UP	51	0.618712	1.96965	0	0.0011307	0.188	2818	tags=35%, list=16%, signal=42%
AMIT_EGF_RESPONSE_60_MCF10A	39	0.649214	1.9686	0	0.00114194	0.191	1099	tags=36%, list=6%, signal=38%
SUNG_METASTASIS_STROMA_UP	108	0.548684	1.96829	0	0.00115288	0.194	3180	tags=45%, list=18%, signal=55%
CORRE_MULTIPLE_MYELOMA_UP	68	0.583735	1.96824	0	0.00114839	0.194	2182	tags=41%, list=13%, signal=47%
PILON_KLF1_TARGETS_UP	475	0.467336	1.9676	0	0.00115951	0.196	2704	tags=30%, list=16%, signal=34%
LEE_LIVER_CANCER_HEPATOBLAST	16	0.78437	1.96399	0	0.00122762	0.207	1382	tags=63%, list=8%, signal=68%
NAKAMURA_ADIPOGENESIS_LATE_DN	36	0.665619	1.96361	0	0.00123331	0.209	1928	tags=53%, list=11%, signal=59%
BIOCARTA_CARDIACEGF_PATHWAY	18	0.766731	1.96235	0	0.00125937	0.215	2093	tags=39%, list=12%, signal=44%
PID_INTEGRIN_CS_PATHWAY	26	0.71119	1.96232	0	0.00125456	0.215	3146	tags=69%, list=18%, signal=84%
KARAKAS_TGFB1_SIGNALING	18	0.776027	1.96217	0	0.00125996	0.217	1726	tags=50%, list=10%, signal=55%
WANG_NFKB_TARGETS	23	0.72324	1.96099	0	0.00127518	0.221	2726	tags=65%, list=16%, signal=77%
KANG_AR_TARGETS_UP	17	0.778149	1.96009	0	0.00128543	0.224	1833	tags=76%, list=11%, signal=85%
XU_HGF_SIGNALING_NOT_VIA_AKT1_6HR	25	0.709407	1.95968	0	0.0012806	0.224	4125	tags=76%, list=24%, signal=100%
WANG_METHYLATED_IN_BREAST_CANCER	34	0.675733	1.95955	0	0.00128067	0.225	2859	tags=53%, list=17%, signal=63%
KEGG_GRAFT_VERSUS_HOST_DISEASE	37	0.667718	1.95952	0	0.00128089	0.226	4348	tags=73%, list=25%, signal=97%
LEE_NEURAL_CREST_STEM_CELL_UP	142	0.526744	1.9591	0	0.00127613	0.226	2375	tags=42%, list=14%, signal=49%
WOO_LIVER_CANCER_RECURRENCE_UP	103	0.5526	1.9565	0	0.00135039	0.239	3829	tags=53%, list=22%, signal=68%
ELVIDGE_HYPOXIA_UP	165	0.51409	1.9544	0	0.00138451	0.244	3848	tags=48%, list=22%, signal=62%
BERENJENO_ROCK_SIGNALING_NOT_VIA_RHOA_DN	47	0.623368	1.95405	0	0.00138432	0.245	3484	tags=49%, list=20%, signal=61%
RUTELLA_RESPONSE_TO_HGF_UP	410	0.467478	1.95274	0	0.00140369	0.248	4164	tags=43%, list=24%, signal=55%
BIOCARTA_EDG1_PATHWAY	22	0.722288	1.95211	0	0.00142302	0.25	3232	tags=50%, list=19%, signal=61%
PID_ANGIOPOIETIN_RECEPTOR_PATHWAY	49	0.611091	1.95147	0	0.00142274	0.251	3736	tags=41%, list=22%, signal=52%
BERENJENO_TRANSFORMED_BY_RHOA_FOREVER_DN	28	0.690142	1.94863	0.00183824	0.001466	0.259	3170	tags=64%, list=18%, signal=79%
OSADA_ASCL1_TARGETS_DN	23	0.718674	1.94808	0	0.00147982	0.26	2311	tags=61%, list=13%, signal=70%
ZHU_CMV_ALL_DN	117	0.539593	1.94705	0	0.00148887	0.262	3728	tags=50%, list=22%, signal=64%
REACTOME_INTRINSIC_PATHWAY_OF_FIBRIN_CLOT_FORMATION	21	0.737418	1.94391	0	0.0015313	0.268	1508	tags=43%, list=9%, signal=47%
ZHU_SKIL_TARGETS_UP	19	0.756844	1.94193	0	0.00157326	0.275	2467	tags=58%, list=14%, signal=67%
NAKAMURA_ADIPOGENESIS_EARLY_UP	57	0.597791	1.93939	0	0.00163418	0.285	3917	tags=53%, list=23%, signal=68%
RODRIGUES_THYROID_CARCINOMA_DN	75	0.577411	1.93731	0	0.00169493	0.293	3465	tags=40%, list=20%, signal=50%
PID_AMB2_NEUTROPHILS_PATHWAY	41	0.649539	1.93693	0	0.00169374	0.294	3305	tags=56%, list=19%, signal=69%
KEGG_CYTOKINE_CYTOKINE_RECEPTOR_INTERACTION	243	0.486756	1.93583	0	0.00169718	0.296	3792	tags=50%, list=22%, signal=63%
ROZANOV_MMP14_TARGETS_DN	34	0.671968	1.93462	0	0.0017098	0.298	2567	tags=53%, list=15%, signal=62%
DELASERNA_MYOD_TARGETS_UP	81	0.560635	1.93319	0.00178891	0.00174635	0.305	2891	tags=36%, list=17%, signal=43%
LEI_MYB_TARGETS	311	0.47571	1.93302	0	0.00174026	0.305	2951	tags=31%, list=17%, signal=36%
COWLING_MYCN_TARGETS	41	0.627747	1.93156	0	0.0017713	0.31	3059	tags=51%, list=18%, signal=62%
ZHU_CMV_24_HR_DN	82	0.556164	1.928	0	0.00189019	0.33	2974	tags=48%, list=17%, signal=57%
GERHOLD_ADIPOGENESIS_DN	61	0.597003	1.92667	0	0.00192958	0.339	3622	tags=49%, list=21%, signal=62%
REACTOME_CHEMOKINE_RECEPTORS_BIND_CHEMOKINES	56	0.598841	1.92511	0	0.0019553	0.342	3345	tags=54%, list=19%, signal=66%
STEGER_ADIPOGENESIS_DN	25	0.710389	1.92321	0	0.00200851	0.348	2406	tags=64%, list=14%, signal=74%
REACTOME_MYOGENESIS	29	0.681353	1.92308	0	0.00200629	0.349	1078	tags=31%, list=6%, signal=33%
KIM_LRRC3B_TARGETS	30	0.663438	1.92199	0	0.00206271	0.357	4496	tags=77%, list=26%, signal=103%
ZHONG_SECRETOME_OF_LUNG_CANCER_AND_ENDOTHELIUM	68	0.572309	1.92177	0.00185874	0.00206041	0.358	2819	tags=43%, list=16%, signal=51%
KOBAYASHI_EGFR_SIGNALING_6HR_DN	18	0.748393	1.92172	0.00189036	0.00205345	0.358	2776	tags=67%, list=16%, signal=79%
SU_LIVER	55	0.59564	1.92055	0	0.00209604	0.366	1691	tags=40%, list=10%, signal=44%
AMIT_EGF_RESPONSE_120_HELA	67	0.56703	1.91991	0	0.00210691	0.369	4506	tags=52%, list=26%, signal=70%
REACTOME_PLASMA_LIPOPROTEIN_ASSEMBLY_REMODELING_AND_CLEARANCE	68	0.582708	1.91974	0	0.00210442	0.37	3396	tags=44%, list=20%, signal=55%
JOHNSTONE_PARVB_TARGETS_3_UP	409	0.460537	1.91789	0	0.00222209	0.385	4132	tags=42%, list=24%, signal=54%
SWEET_LUNG_CANCER_KRAS_DN	402	0.45695	1.91706	0	0.00225056	0.388	3619	tags=48%, list=21%, signal=59%
KONDO_EZH2_TARGETS	219	0.479958	1.91704	0	0.00224311	0.388	3637	tags=44%, list=21%, signal=55%
BERENJENO_TRANSFORMED_BY_RHOA_REVERSIBLY_DN	30	0.66821	1.916	0	0.00226649	0.392	1861	tags=43%, list=11%, signal=48%
BROWNE_HCMV_INFECTION_16HR_DN	78	0.563461	1.91555	0	0.00227214	0.393	3421	tags=50%, list=20%, signal=62%
MILI_PSEUDOPODIA_CHEMOTAXIS_DN	408	0.461193	1.91548	0	0.00226906	0.394	4110	tags=37%, list=24%, signal=47%
REACTOME_INTERLEUKIN_10_SIGNALING	45	0.627255	1.91435	0	0.00231866	0.401	3401	tags=69%, list=20%, signal=86%
ABBUD_LIF_SIGNALING_1_UP	38	0.635379	1.9135	0	0.00234599	0.405	3828	tags=66%, list=22%, signal=84%
REACTOME_MUSCLE_CONTRACTION	200	0.490016	1.91231	0	0.0023948	0.414	2690	tags=38%, list=16%, signal=44%
PARENT_MTOR_SIGNALING_DN	43	0.617747	1.9116	0	0.00240868	0.417	2217	tags=35%, list=13%, signal=40%
AMIT_EGF_RESPONSE_240_MCF10A	21	0.731681	1.91141	0.0019685	0.00240948	0.419	1595	tags=48%, list=9%, signal=52%
KIM_WT1_TARGETS_12HR_UP	161	0.503796	1.91116	0	0.00241051	0.42	3820	tags=42%, list=22%, signal=53%
FRIDMAN_SENESCENCE_UP	77	0.562401	1.91038	0	0.00241982	0.423	2313	tags=34%, list=13%, signal=39%
SANA_RESPONSE_TO_IFNG_UP	75	0.565064	1.90973	0	0.00246349	0.431	4288	tags=60%, list=25%, signal=79%
PID_FRA_PATHWAY	37	0.658718	1.9095	0.00188324	0.00246002	0.431	2637	tags=49%, list=15%, signal=57%
JISON_SICKLE_CELL_DISEASE_UP	179	0.502724	1.90766	0	0.00249468	0.437	4109	tags=44%, list=24%, signal=57%
REACTOME_CELL_JUNCTION_ORGANIZATION	85	0.545336	1.90701	0	0.00252477	0.442	2004	tags=44%, list=12%, signal=49%
TARTE_PLASMA_CELL_VS_B_LYMPHOCYTE_UP	78	0.561946	1.90613	0	0.00255486	0.446	4110	tags=56%, list=24%, signal=74%
CHIBA_RESPONSE_TO_TSA_UP	50	0.598893	1.90503	0.00194553	0.0025929	0.452	2642	tags=46%, list=15%, signal=54%
SWEET_KRAS_ONCOGENIC_SIGNATURE	87	0.556125	1.90205	0	0.00273562	0.47	3600	tags=45%, list=21%, signal=56%
HECKER_IFNB1_TARGETS	90	0.537185	1.90123	0	0.00277266	0.476	3885	tags=52%, list=22%, signal=67%
GROSS_HYPOXIA_VIA_ELK3_DN	150	0.502847	1.90104	0	0.00277654	0.476	3786	tags=41%, list=22%, signal=52%
KINSEY_TARGETS_OF_EWSR1_FLII_FUSION_DN	319	0.473506	1.90075	0	0.00277212	0.476	3308	tags=40%, list=19%, signal=49%
ZHONG_SECRETOME_OF_LUNG_CANCER_AND_FIBROBLAST	129	0.510902	1.90011	0	0.00277988	0.478	4240	tags=45%, list=24%, signal=59%
PANGAS_TUMOR_SUPPRESSION_BY_SMAD1_AND_SMAD5_UP	126	0.515088	1.89579	0	0.00296168	0.494	3346	tags=51%, list=19%, signal=63%
BROWN_MYELOID_CELL_DEVELOPMENT_UP	152	0.509483	1.89533	0	0.00298942	0.497	3401	tags=46%, list=20%, signal=57%
AMIT_EGF_RESPONSE_480_MCF10A	42	0.610262	1.89478	0	0.00300885	0.502	3667	tags=50%, list=21%, signal=63%
SENESE_HDAC1_AND_HDAC2_TARGETS_DN	217	0.477258	1.89297	0	0.00311858	0.518	3059	tags=40%, list=18%, signal=48%
REACTOME_NEUTROPHIL_DEGRANULATION	465	0.448374	1.89243	0	0.00312946	0.521	4009	tags=42%, list=23%, signal=53%
REACTOME_PURINERGIC_SIGNALING_IN_LEISHMANIASIS_INFECTION	24	0.695006	1.89162	0.00187266	0.00316046	0.529	1591	tags=38%, list=9%, signal=41%
HAN_JNK_SINGALING_UP	34	0.644913	1.88986	0	0.0032317	0.539	2075	tags=41%, list=12%, signal=47%
AMIT_EGF_RESPONSE_60_HELA	46	0.602154	1.88915	0.0018315	0.00325058	0.541	2871	tags=41%, list=17%, signal=49%
AMIT_EGF_RESPONSE_240_HELA	56	0.585367	1.888	0	0.00330519	0.548	3943	tags=50%, list=23%, signal=65%
REACTOME_INTEGRIN_SIGNALING	27	0.679203	1.88715	0.00383877	0.00334744	0.554	257	tags=19%, list=1%, signal=19%
WEINMANN_ADAPTATION_TO_HYPOXIA_DN	39	0.621286	1.88682	0.00198807	0.00334533	0.556	3684	tags=67%, list=21%, signal=84%
KANG_IMMORTALIZED_BY_TERT_UP	87	0.546914	1.88665	0	0.00334727	0.557	1573	tags=30%, list=9%, signal=33%
NEMETH_INFLAMMATORY_RESPONSE_LPS_UP	80	0.553537	1.8854	0	0.00340486	0.563	3385	tags=46%, list=20%, signal=57%
VERNELL_RETINOBLASTOMA_PATHWAY_DN	22	0.701544	1.88344	0.00188324	0.00348973	0.571	2834	tags=41%, list=16%, signal=49%
LI_WILMS_TUMOR_VS_FETAL_KIDNEY_2_DN	48	0.605794	1.88287	0	0.00351501	0.572	2057	tags=48%, list=12%, signal=54%
BURTON_ADIPOGENESIS_PEAK_AT_2HR	46	0.615759	1.88264	0	0.00352043	0.574	2732	tags=37%, list=16%, signal=44%
SANA_RESPONSE_TO_IFNG_DN	83	0.555706	1.88107	0	0.00362024	0.58	2053	tags=24%, list=12%, signal=27%
LEE_LIVER_CANCER_MYC_DN	60	0.573716	1.87829	0	0.00375849	0.592	2255	tags=45%, list=13%, signal=52%
HUMMERICH_BENIGN_SKIN_TUMOR_DN	20	0.711327	1.8768	0.00191571	0.00385658	0.605	3553	tags=70%, list=21%, signal=88%
BOSCO_INTERFERON_INDUCED_ANTIVIRAL_MODULE	74	0.54969	1.87612	0	0.00386848	0.607	4372	tags=53%, list=25%, signal=70%
PAPASPYRIDONOS_UNSTABLE_ATEROSCLEROTIC_PLAQUE_UP	53	0.577417	1.87598	0.00190114	0.00385723	0.607	3846	tags=60%, list=22%, signal=77%
NAGASHIMA_NRG1_SIGNALING_UP	171	0.496206	1.87544	0	0.00388882	0.613	3559	tags=36%, list=21%, signal=44%
REACTOME_ANTIGEN_PRESENTATION_FOLDING_ASSEMBLY_AND_PEPTIDE_LOADING_OF_CLASS_I_MHC	25	0.674359	1.874	0	0.00394667	0.62	4496	tags=80%, list=26%, signal=108%
KEGG_LYSOSOME	121	0.513544	1.87312	0	0.00397766	0.625	4624	tags=47%, list=27%, signal=64%
EBAUER_TARGETS_OF_PAX3_FOXO1_FUSION_UP	187	0.489327	1.87196	0	0.00405045	0.632	3166	tags=42%, list=18%, signal=50%
HOLLERN_SOLID_NODULAR_BREAST_TUMOR_DN	30	0.657384	1.87163	0	0.00405436	0.634	2840	tags=63%, list=16%, signal=76%
REACTOME_SIGNAL_TRANSDUCTION_BY_L1	21	0.70014	1.87147	0	0.00406156	0.635	2093	tags=43%, list=12%, signal=49%
BOQUEST_STEM_CELL_DN	212	0.47729	1.87065	0	0.00409569	0.641	3847	tags=48%, list=22%, signal=61%
YAMASHITA_METHYLATED_IN_PROSTATE_CANCER	60	0.575037	1.86947	0	0.00414827	0.649	2930	tags=58%, list=17%, signal=70%
REACTOME_MAP2K_AND_MAPK_ACTIVATION	40	0.630749	1.86821	0.00187266	0.00420471	0.653	257	tags=13%, list=1%, signal=13%
PID_GLYPICAN_1PATHWAY	27	0.676672	1.86568	0	0.00435112	0.662	3088	tags=56%, list=18%, signal=68%
KIM_LIVER_CANCER_POOR_SURVIVAL_UP	21	0.705857	1.86543	0.00191571	0.00435021	0.663	4546	tags=67%, list=26%, signal=90%
AZARE_STAT3_TARGETS	24	0.685098	1.86513	0	0.00437549	0.667	2287	tags=38%, list=13%, signal=43%
CHEMELLO_SOLEUS_VS_EDL_MYOFIBERS_UP	16	0.733831	1.86392	0.0019685	0.00444575	0.674	2637	tags=63%, list=15%, signal=74%
KRASNOSELSKAYA_ILF3_TARGETS_UP	38	0.620309	1.86364	0	0.00445942	0.677	4077	tags=68%, list=24%, signal=89%
INGRAM_SHH_TARGETS_DN	61	0.573637	1.86329	0	0.00447314	0.679	2081	tags=39%, list=12%, signal=45%
WIERENGA_STAT5A_TARGETS_UP	194	0.478052	1.8631	0	0.00447555	0.682	3648	tags=42%, list=21%, signal=53%
RUTELLA_RESPONSE_TO_CSF2RB_AND_IL4_DN	315	0.461977	1.86158	0	0.00454814	0.69	3614	tags=41%, list=21%, signal=50%
ZHANG_RESPONSE_TO_IKK_INHIBITOR_AND_TNF_UP	218	0.476455	1.86154	0	0.00453558	0.69	3535	tags=39%, list=20%, signal=48%
TING_SILENCED_BY_DICER	26	0.672654	1.86066	0	0.00458902	0.698	3161	tags=58%, list=18%, signal=70%
TURASHVILI_BREAST_DUCTAL_CARCINOMA_VS_LOBULAR_NORMAL_UP	70	0.55221	1.86035	0	0.00459504	0.701	877	tags=20%, list=5%, signal=21%
DURAND_STROMA_S_UP	273	0.459157	1.86018	0	0.0045933	0.701	3543	tags=45%, list=20%, signal=55%
LANDIS_BREAST_CANCER_PROGRESSION_DN	69	0.549755	1.85901	0	0.00467154	0.708	3827	tags=55%, list=22%, signal=70%
TSUNODA_CISPLATIN_RESISTANCE_DN	48	0.594211	1.85811	0	0.00474273	0.714	1967	tags=42%, list=11%, signal=47%
SEKI_INFLAMMATORY_RESPONSE_LPS_UP	75	0.555323	1.85742	0	0.00475178	0.716	3878	tags=59%, list=22%, signal=75%
GAUSSMANN_MLL_AF4_FUSION_TARGETS_F_UP	173	0.482799	1.85587	0	0.00481487	0.722	3117	tags=38%, list=18%, signal=46%
ZWANG_CLASS_2_TRANSIENTLY_INDUCED_BY_EGF	47	0.594108	1.85583	0	0.00480185	0.722	2141	tags=43%, list=12%, signal=48%
UZONYI_RESPONSE_TO_LEUKOTRIENE_AND_THROMBIN	36	0.613873	1.8544	0	0.00494455	0.736	2751	tags=50%, list=16%, signal=59%
REACTOME_CELL_EXTRACELLULAR_MATRIX_INTERACTIONS	18	0.739286	1.85409	0	0.00494923	0.738	3126	tags=78%, list=18%, signal=95%
JIANG_TIP30_TARGETS_UP	45	0.599425	1.85376	0	0.00496464	0.741	3684	tags=53%, list=21%, signal=68%
BAELDE_DIABETIC_NEPHROPATHY_DN	428	0.443642	1.85363	0	0.00496202	0.742	3884	tags=39%, list=22%, signal=48%
REACTOME_TOLL_LIKE_RECEPTOR_CASCADES	153	0.494391	1.85306	0	0.0050058	0.747	2600	tags=22%, list=15%, signal=26%
VERRECCHIA_RESPONSE_TO_TGFB1_C1	19	0.728527	1.85238	0	0.00504949	0.752	2609	tags=53%, list=15%, signal=62%
BURTON_ADIPOGENESIS_7	47	0.58548	1.85059	0.00181159	0.00518199	0.76	3393	tags=55%, list=20%, signal=69%
ABE_VEGFA_TARGETS_30MIN	29	0.650624	1.84817	0.00190114	0.00533114	0.767	4060	tags=59%, list=23%, signal=76%
WIERENGA_STAT5A_TARGETS_GROUP2	53	0.570994	1.8459	0.00192308	0.00548972	0.78	3648	tags=53%, list=21%, signal=67%
BROWNE_HCMV_INFECTION_48HR_DN	456	0.439337	1.8452	0	0.00551379	0.78	3264	tags=34%, list=19%, signal=41%
SIMBULAN_PARP1_TARGETS_UP	30	0.660102	1.84369	0	0.00558371	0.784	4047	tags=67%, list=23%, signal=87%
MISHRA_CARCINOMA_ASSOCIATED_FIBROBLAST_UP	24	0.686248	1.84362	0.00185874	0.00558337	0.784	1791	tags=50%, list=10%, signal=56%
SCHRAETS_MLL_TARGETS_DN	31	0.642531	1.84332	0	0.00557926	0.785	2491	tags=55%, list=14%, signal=64%
REACTOME_O_GLYCOSYLATION_OF_TSR_DOMAIN_CONTAINING_PROTEINS	38	0.624845	1.84308	0	0.00557866	0.785	2285	tags=58%, list=13%, signal=67%
HORIUCHI_WTAP_TARGETS_UP	291	0.455277	1.84271	0	0.00560242	0.787	3560	tags=38%, list=21%, signal=47%
BROWNE_HCMV_INFECTION_30MIN_UP	50	0.580725	1.83891	0.00189753	0.005899	0.805	2311	tags=34%, list=13%, signal=39%
MIKKELSEN_MEF_LCP_WITH_H3K4ME3	123	0.509123	1.8353	0	0.00618055	0.822	3260	tags=42%, list=19%, signal=52%
TAKEDA_TARGETS_OF_NUP98_HOXA9_FUSION_6HR_DN	42	0.608433	1.8353	0.00197239	0.00616462	0.822	3582	tags=50%, list=21%, signal=63%
CUI_TCF21_TARGETS_UP	35	0.632174	1.8339	0.00192308	0.00626914	0.832	1795	tags=49%, list=10%, signal=54%
ONDER_CDH1_TARGETS_2_DN	457	0.4359	1.83255	0	0.00635886	0.84	3396	tags=37%, list=20%, signal=45%
KAAB_HEART_ATRIUM_VS_VENTRICLE_UP	253	0.458519	1.83243	0	0.0063495	0.84	3388	tags=43%, list=20%, signal=52%
DAVICIONI_MOLECULAR_ARMS_VS_ERMS_DN	173	0.483153	1.83237	0	0.00633671	0.84	3317	tags=40%, list=19%, signal=50%
KOKKINAKIS_METHIONINE_DEPRIVATION_48HR_UP	128	0.496465	1.83236	0	0.00632058	0.84	2037	tags=27%, list=12%, signal=30%
REACTOME_CELL_CELL_COMMUNICATION	121	0.499714	1.83204	0	0.0063385	0.84	2004	tags=36%, list=12%, signal=40%
REACTOME_DISEASES_OF_GLYCOSYLATION	141	0.489711	1.83074	0	0.00644124	0.844	3019	tags=43%, list=17%, signal=52%
FRASOR_RESPONSE_TO_ESTRADIOL_UP	35	0.617694	1.82936	0	0.00656235	0.85	3627	tags=57%, list=21%, signal=72%
CHIARADONNA_NEOPLASTIC_TRANSFORMATION_KRAS_DN	138	0.496312	1.82918	0	0.006566	0.85	4126	tags=48%, list=24%, signal=62%
COATES_MACROPHAGE_M1_VS_M2_DN	75	0.532733	1.82748	0	0.00670106	0.852	3777	tags=51%, list=22%, signal=65%
HUMMERICH_MALIGNANT_SKIN_TUMOR_DN	19	0.715107	1.82694	0.00197628	0.00672777	0.855	3367	tags=68%, list=19%, signal=85%
REACTOME_SIGNALING_BY_RECEPTOR_TYROSINE_KINASES	494	0.432466	1.82401	0	0.00695495	0.86	3238	tags=28%, list=19%, signal=33%
SCHRAETS_MLL_TARGETS_UP	29	0.649205	1.82365	0.00202429	0.00697115	0.86	2189	tags=45%, list=13%, signal=51%
HOOI_ST7_TARGETS_UP	88	0.526202	1.82355	0	0.00697373	0.861	2487	tags=33%, list=14%, signal=38%
REACTOME_METAL_ION_SLC_TRANSPORTERS	26	0.644772	1.82162	0	0.00718108	0.868	4123	tags=58%, list=24%, signal=76%
LU_TUMOR_VASCULATURE_UP	29	0.6418	1.82147	0	0.00717648	0.868	3085	tags=55%, list=18%, signal=67%
HOSHIDA_LIVER_CANCER_SUBCLASS_S3	258	0.452362	1.81741	0	0.00748225	0.883	2440	tags=27%, list=14%, signal=31%
ZAMORA_NOS2_TARGETS_DN	78	0.53145	1.81604	0	0.00758554	0.886	4632	tags=50%, list=27%, signal=68%
SENESE_HDAC1_TARGETS_DN	241	0.45981	1.81459	0	0.00772084	0.889	3202	tags=37%, list=18%, signal=44%
SNIJDERS_AMPLIFIED_IN_HEAD_AND_NECK_TUMORS	37	0.616855	1.81372	0	0.0077803	0.892	2609	tags=46%, list=15%, signal=54%
LIU_LIVER_CANCER	32	0.638373	1.81366	0	0.00776782	0.892	2195	tags=38%, list=13%, signal=43%
CHEN_LVAD_SUPPORT_OF_FAILING_HEART_DN	42	0.587255	1.81353	0.00371058	0.00777182	0.894	2361	tags=40%, list=14%, signal=47%
REACTOME_METABOLISM_OF_FAT_SOLUBLE_VITAMINS	47	0.59057	1.81299	0	0.00779836	0.896	3283	tags=55%, list=19%, signal=68%
SA_MMP_CYTOKINE_CONNECTION	15	0.761665	1.81262	0.00397614	0.00781515	0.897	3651	tags=87%, list=21%, signal=110%
LAIHO_COLORECTAL_CANCER_SERRATED_UP	110	0.4995	1.80902	0	0.00817448	0.91	3393	tags=33%, list=20%, signal=40%
SIMBULAN_UV_RESPONSE_IMMORTALIZED_DN	31	0.642281	1.80718	0	0.00835853	0.914	3694	tags=58%, list=21%, signal=74%
TIAN_TNF_SIGNALING_VIA_NFKB	26	0.650355	1.80686	0	0.00836739	0.915	1930	tags=38%, list=11%, signal=43%
FULCHER_INFLAMMATORY_RESPONSE_LECTIN_VS_LPS_DN	430	0.432	1.80343	0	0.00869407	0.922	3984	tags=39%, list=23%, signal=50%
DER_IFN_ALPHA_RESPONSE_UP	73	0.539644	1.80202	0	0.0088307	0.925	3681	tags=41%, list=21%, signal=52%
KEGG_ANTIGEN_PROCESSING_AND_PRESENTATION	68	0.532283	1.802	0	0.00880958	0.925	4496	tags=57%, list=26%, signal=77%
BIOCARTA_DC_PATHWAY	16	0.718541	1.80102	0.00209644	0.00891932	0.93	3780	tags=63%, list=22%, signal=80%
VANHARANTA_UTERINE_FIBROID_UP	44	0.57354	1.79736	0.00366972	0.00934362	0.938	1108	tags=34%, list=6%, signal=36%
GILDEA_METASTASIS	27	0.652687	1.79679	0	0.00940088	0.94	1628	tags=48%, list=9%, signal=53%
QI_PLASMACYTOMA_DN	95	0.508751	1.79569	0	0.00949252	0.944	1724	tags=24%, list=10%, signal=27%
TONKS_TARGETS_OF_RUNX1_RUNX1T1_FUSION_GRANULOCYTE_DN	18	0.70842	1.79555	0.00190114	0.00948264	0.944	4369	tags=83%, list=25%, signal=111%
REACTOME_REGULATION_OF_LIPID_METABOLISM_BY_PPARALPHA	119	0.491478	1.79392	0	0.00969593	0.946	924	tags=10%, list=5%, signal=11%
BIOCARTA_COMP_PATHWAY	19	0.682891	1.79351	0	0.00975222	0.947	3162	tags=74%, list=18%, signal=90%
BROWNE_HCMV_INFECTION_20HR_DN	95	0.510287	1.79264	0	0.00985824	0.948	3421	tags=45%, list=20%, signal=56%
WAMUNYOKOLI_OVARIAN_CANCER_LMP_DN	188	0.461758	1.79021	0	0.0101138	0.952	2987	tags=31%, list=17%, signal=37%
BERTUCCI_INVASIVE_CARCINOMA_DUCTAL_VS_LOBULAR_DN	45	0.579298	1.78897	0.00191939	0.0102432	0.954	2760	tags=49%, list=16%, signal=58%
MAINA_VHL_TARGETS_DN	16	0.714472	1.7855	0.00609756	0.0106272	0.962	3022	tags=56%, list=17%, signal=68%
WOOD_EBV_EBNA1_TARGETS_DN	47	0.571271	1.78492	0.00196078	0.0106554	0.963	2859	tags=36%, list=17%, signal=43%
REACTOME_DISEASES_ASSOCIATED_WITH_GLYCOSAMINOGLYCAN_METABOLISM	41	0.588673	1.78476	0	0.0106492	0.963	3296	tags=63%, list=19%, signal=78%
CAIRO_LIVER_DEVELOPMENT_DN	216	0.453657	1.78392	0	0.0107079	0.963	2889	tags=35%, list=17%, signal=41%
LINDSTEDT_DENDRITIC_CELL_MATURATION_D	61	0.550046	1.7834	0.0018315	0.010782	0.963	4135	tags=54%, list=24%, signal=71%
PID_HNF3A_PATHWAY	41	0.583967	1.78287	0.00196464	0.0108529	0.964	1041	tags=27%, list=6%, signal=28%
YAO_TEMPORAL_RESPONSE_TO_PROGESTERONE_CLUSTER_6	73	0.536165	1.78062	0	0.0111293	0.965	3120	tags=41%, list=18%, signal=50%
LIAN_LIPA_TARGETS_6M	77	0.522941	1.77998	0	0.0112481	0.965	2729	tags=57%, list=16%, signal=68%
CHIARADONNA_NEOPLASTIC_TRANSFORMATION_KRAS_CDC25_UP	57	0.546791	1.77807	0.0019084	0.0114275	0.966	4276	tags=58%, list=25%, signal=77%
LEE_AGING_NEOCORTEX_DN	60	0.549188	1.77805	0	0.0114076	0.966	2246	tags=30%, list=13%, signal=34%
SESTO_RESPONSE_TO_UV_C8	70	0.540518	1.7778	0	0.011412	0.967	4210	tags=49%, list=24%, signal=64%
OUELLET_CULTURED_OVARIAN_CANCER_INVASIVE_VS_LMP_DN	30	0.627166	1.77749	0.00552486	0.0114351	0.967	2246	tags=47%, list=13%, signal=54%
WIELAND_UP_BY_HBV_INFECTION	97	0.50371	1.77735	0	0.0114303	0.967	4496	tags=62%, list=26%, signal=83%
WATANABE_ULCERATIVE_COLITIS_WITH_CANCER_UP	18	0.705005	1.77625	0	0.0116075	0.968	1742	tags=33%, list=10%, signal=37%
PID_INTEGRIN_A4B1_PATHWAY	32	0.606947	1.7755	0.00187266	0.0116807	0.968	4530	tags=63%, list=26%, signal=84%
KUNINGER_IGF1_VS_PDGFB_TARGETS_DN	45	0.570956	1.77198	0.00188324	0.0121272	0.973	3577	tags=56%, list=21%, signal=70%
IZADPANAH_STEM_CELL_ADIPOSE_VS_BONE_UP	124	0.483814	1.77043	0	0.0123223	0.974	3675	tags=43%, list=21%, signal=54%
BIOCARTA_LAIR_PATHWAY	17	0.723616	1.76985	0.00207039	0.0123692	0.974	3305	tags=71%, list=19%, signal=87%
ZWANG_CLASS_3_TRANSIENTLY_INDUCED_BY_EGF	211	0.448767	1.7695	0	0.0123953	0.974	4007	tags=44%, list=23%, signal=57%
SWEET_LUNG_CANCER_KRAS_UP	459	0.420778	1.76876	0	0.0124811	0.974	3600	tags=35%, list=21%, signal=43%
BIOCARTA_GRANULOCYTES_PATHWAY	15	0.718037	1.76853	0.00185874	0.0124859	0.974	3305	tags=60%, list=19%, signal=74%
REACTOME_DOWNSTREAM_SIGNALING_OF_ACTIVATED_FGFR1	30	0.617144	1.76806	0	0.0125266	0.974	1965	tags=20%, list=11%, signal=23%
LIAN_LIPA_TARGETS_3M	62	0.543395	1.76642	0	0.0127622	0.976	2716	tags=58%, list=16%, signal=69%
CAIRO_LIVER_DEVELOPMENT_UP	161	0.471991	1.76553	0	0.012861	0.977	2870	tags=30%, list=17%, signal=36%
ELVIDGE_HIF1A_AND_HIF2A_TARGETS_DN	102	0.493983	1.76447	0.00181818	0.0130301	0.979	3777	tags=47%, list=22%, signal=60%
PECE_MAMMARY_STEM_CELL_DN	135	0.473539	1.76426	0.00175747	0.0130249	0.979	3825	tags=35%, list=22%, signal=44%
GRAHAM_NORMAL_QUIESCENT_VS_NORMAL_DIVIDING_UP	59	0.539921	1.76173	0.00185529	0.0133573	0.984	4172	tags=58%, list=24%, signal=76%
THEILGAARD_NEUTROPHIL_AT_SKIN_WOUND_UP	76	0.511635	1.76164	0	0.0133516	0.984	3458	tags=36%, list=20%, signal=44%
HAHTOLA_MYCOSIS_FUNGOIDES_CD4_UP	61	0.541163	1.76136	0.0019084	0.0133783	0.986	3260	tags=48%, list=19%, signal=58%
REACTOME_ANTIGEN_PROCESSING_CROSS_PRESENTATION	97	0.496307	1.7603	0	0.0135152	0.987	5731	tags=53%, list=33%, signal=78%
PID_PTP1B_PATHWAY	51	0.554309	1.76026	0.0018622	0.0134916	0.987	3228	tags=39%, list=19%, signal=48%
COLIN_PILOCYTIC_ASTROCYTOMA_VS_GLIOBLASTOMA_UP	33	0.613919	1.76022	0.00970874	0.0134712	0.987	2135	tags=42%, list=12%, signal=48%
REACTOME_O_LINKED_GLYCOSYLATION	107	0.494083	1.75858	0	0.0136616	0.987	2951	tags=41%, list=17%, signal=49%
HOELZEL_NF1_TARGETS_DN	106	0.490811	1.75789	0	0.0137621	0.987	2748	tags=39%, list=16%, signal=46%
MARKEY_RB1_CHRONIC_LOF_DN	118	0.48151	1.75776	0	0.0137466	0.987	3462	tags=48%, list=20%, signal=60%
KEGG_HEMATOPOIETIC_CELL_LINEAGE	82	0.513114	1.75738	0.00183824	0.0137773	0.987	3780	tags=52%, list=22%, signal=67%
MATTHEWS_AP1_TARGETS	15	0.705888	1.75733	0.00574713	0.0137505	0.987	3035	tags=73%, list=18%, signal=89%
DITTMER_PTHLH_TARGETS_DN	69	0.52806	1.75657	0.00193424	0.0138446	0.987	3170	tags=32%, list=18%, signal=39%
RIGGINS_TAMOXIFEN_RESISTANCE_DN	212	0.44224	1.7556	0	0.0139664	0.987	3484	tags=36%, list=20%, signal=44%
KEGG_REGULATION_OF_ACTIN_CYTOSKELETON	207	0.449178	1.75553	0	0.0139509	0.987	3214	tags=32%, list=19%, signal=39%
KEGG_CELL_ADHESION_MOLECULES_CAMS	127	0.472079	1.7552	0	0.0139696	0.987	4161	tags=55%, list=24%, signal=72%
KEGG_NOD_LIKE_RECEPTOR_SIGNALING_PATHWAY	61	0.545714	1.75479	0	0.0140166	0.987	3247	tags=41%, list=19%, signal=50%
DANG_MYC_TARGETS_DN	29	0.61215	1.75417	0.00572519	0.0140949	0.988	3228	tags=52%, list=19%, signal=63%
PEDERSEN_METASTASIS_BY_ERBB2_ISOFORM_3	18	0.690615	1.75409	0.0040568	0.0140734	0.988	3448	tags=56%, list=20%, signal=69%
TONKS_TARGETS_OF_RUNX1_RUNX1T1_FUSION_MONOCYTE_UP	198	0.451297	1.75342	0	0.014171	0.989	3296	tags=29%, list=19%, signal=35%
BIOCARTA_AGR_PATHWAY	32	0.609246	1.75342	0.00390625	0.0141411	0.989	2552	tags=38%, list=15%, signal=44%
BIOCARTA_IL1R_PATHWAY	31	0.607455	1.75176	0.00374532	0.0143952	0.991	2430	tags=35%, list=14%, signal=41%
DER_IFN_GAMMA_RESPONSE_UP	70	0.525656	1.75033	0	0.0145981	0.992	3681	tags=43%, list=21%, signal=54%
LENAOUR_DENDRITIC_CELL_MATURATION_UP	116	0.48372	1.74996	0	0.0146405	0.992	3396	tags=45%, list=20%, signal=55%
REACTOME_PEPTIDE_HORMONE_METABOLISM	82	0.507573	1.74785	0.00365631	0.0150324	0.995	2515	tags=34%, list=15%, signal=40%
SPIRA_SMOKERS_LUNG_CANCER_UP	39	0.578285	1.74784	0.00184162	0.015001	0.995	4467	tags=56%, list=26%, signal=76%
LI_CISPLATIN_RESISTANCE_UP	24	0.631293	1.74662	0.00959693	0.0151902	0.995	3554	tags=63%, list=21%, signal=79%
PID_EPHRINB_REV_PATHWAY	30	0.608508	1.74623	0.00571429	0.0152446	0.995	1510	tags=23%, list=9%, signal=26%
MASRI_RESISTANCE_TO_TAMOXIFEN_AND_AROMATASE_INHIBITORS_DN	19	0.673502	1.74487	0.00986193	0.015465	0.995	1316	tags=63%, list=8%, signal=68%
TSENG_IRS1_TARGETS_DN	130	0.470795	1.74451	0	0.0154997	0.995	3620	tags=43%, list=21%, signal=54%
REACTOME_GAB1_SIGNALOSOME	17	0.691662	1.74283	0.00801603	0.0157718	0.996	2642	tags=41%, list=15%, signal=49%
PRAMOONJAGO_SOX4_TARGETS_UP	51	0.550845	1.74276	0	0.0157532	0.996	4785	tags=53%, list=28%, signal=73%
AMIT_SERUM_RESPONSE_60_MCF10A	58	0.533593	1.74197	0.00180832	0.0158916	0.996	1930	tags=28%, list=11%, signal=31%
CHIARADONNA_NEOPLASTIC_TRANSFORMATION_KRAS_CDC25_DN	50	0.568721	1.74123	0.00187617	0.0159825	0.996	2838	tags=50%, list=16%, signal=60%
AMIT_SERUM_RESPONSE_240_MCF10A	53	0.547593	1.74084	0.00362976	0.016021	0.996	3729	tags=47%, list=22%, signal=60%
KIM_WT1_TARGETS_12HR_DN	207	0.445829	1.74011	0	0.0161138	0.996	2405	tags=24%, list=14%, signal=27%
KEGG_GLYCOSAMINOGLYCAN_BIOSYNTHESIS_CHONDROITIN_SULFATE	22	0.657125	1.73809	0.00779727	0.0164386	0.997	2502	tags=55%, list=14%, signal=64%
BOYAULT_LIVER_CANCER_SUBCLASS_G2	28	0.619524	1.73732	0.00379507	0.0165439	0.997	3607	tags=46%, list=21%, signal=59%
WANG_NEOPLASTIC_TRANSFORMATION_BY_CCND1_MYC	21	0.663766	1.73676	0.00408163	0.0165863	0.997	980	tags=38%, list=6%, signal=40%
REACTOME_ASSEMBLY_OF_ACTIVE_LPL_AND_LIPC_LIPASE_COMPLEXES	18	0.68139	1.73631	0.0094697	0.0166479	0.998	1680	tags=44%, list=10%, signal=49%
JI_RESPONSE_TO_FSH_DN	52	0.54083	1.73554	0.00199203	0.0167437	0.999	1511	tags=15%, list=9%, signal=17%
GROSS_HYPOXIA_VIA_ELK3_ONLY_UP	34	0.598395	1.73529	0.0056926	0.0167449	0.999	4044	tags=53%, list=23%, signal=69%
FOSTER_TOLERANT_MACROPHAGE_DN	393	0.418263	1.73504	0	0.0167541	0.999	3701	tags=35%, list=21%, signal=44%
VANDESLUIS_COMMD1_TARGETS_GROUP_4_UP	16	0.702656	1.73402	0.00980392	0.0169222	0.999	1383	tags=31%, list=8%, signal=34%
WANG_CISPLATIN_RESPONSE_AND_XPC_DN	214	0.442952	1.73396	0	0.0168909	0.999	4830	tags=42%, list=28%, signal=57%
FERRARI_RESPONSE_TO_FENRETINIDE_UP	20	0.67204	1.73385	0.00394477	0.0168781	0.999	2751	tags=55%, list=16%, signal=65%
NABA_SECRETED_FACTORS	307	0.427338	1.73236	0	0.0171361	0.999	2430	tags=36%, list=14%, signal=41%
MCDOWELL_ACUTE_LUNG_INJURY_DN	45	0.562801	1.73129	0.00176056	0.017358	0.999	3557	tags=51%, list=21%, signal=64%
PLASARI_TGFB1_TARGETS_1HR_UP	33	0.594442	1.72951	0.0119284	0.0176803	0.999	3311	tags=48%, list=19%, signal=60%
PID_ARF6_TRAFFICKING_PATHWAY	48	0.558862	1.72897	0	0.0177536	0.999	4403	tags=50%, list=25%, signal=67%
FALVELLA_SMOKERS_WITH_LUNG_CANCER	76	0.506044	1.72836	0	0.0178454	0.999	1789	tags=21%, list=10%, signal=23%
ELVIDGE_HIF1A_TARGETS_DN	89	0.491897	1.72824	0	0.0178393	0.999	3777	tags=47%, list=22%, signal=60%
PID_CXCR4_PATHWAY	99	0.482512	1.7279	0	0.0178647	0.999	4352	tags=45%, list=25%, signal=60%
FONTAINE_PAPILLARY_THYROID_CARCINOMA_DN	76	0.504751	1.72766	0	0.0178717	0.999	2959	tags=36%, list=17%, signal=43%
SEIDEN_ONCOGENESIS_BY_MET	87	0.491496	1.72711	0	0.0179547	0.999	5470	tags=52%, list=32%, signal=75%
BASSO_CD40_SIGNALING_UP	99	0.49175	1.72703	0	0.0179325	0.999	4348	tags=55%, list=25%, signal=72%
GRANDVAUX_IRF3_TARGETS_DN	18	0.672009	1.72671	0.00604839	0.0179757	0.999	2891	tags=39%, list=17%, signal=47%
COLIN_PILOCYTIC_ASTROCYTOMA_VS_GLIOBLASTOMA_DN	28	0.614827	1.72632	0.00574713	0.0180532	0.999	3942	tags=61%, list=23%, signal=78%
KEGG_LEUKOCYTE_TRANSENDOTHELIAL_MIGRATION	114	0.47908	1.72595	0	0.0180938	0.999	3288	tags=40%, list=19%, signal=49%
DELASERNA_MYOD_TARGETS_DN	54	0.537455	1.72446	0	0.0183429	0.999	2890	tags=37%, list=17%, signal=44%
RIGGI_EWING_SARCOMA_PROGENITOR_UP	419	0.41287	1.72388	0	0.0184423	0.999	2376	tags=32%, list=14%, signal=36%
JEPSEN_SMRT_TARGETS	32	0.594429	1.72266	0.00760456	0.0186289	0.999	3283	tags=47%, list=19%, signal=58%
FURUKAWA_DUSP6_TARGETS_PCI35_UP	71	0.508315	1.72254	0	0.0186108	0.999	3500	tags=39%, list=20%, signal=49%
ABRAHAM_ALPC_VS_MULTIPLE_MYELOMA_UP	26	0.6198	1.7223	0	0.0186031	0.999	4380	tags=65%, list=25%, signal=87%
LIU_IL13_PRIMING_MODEL	15	0.711519	1.72163	0.00992064	0.0187119	1	2380	tags=33%, list=14%, signal=39%
GENTILE_UV_RESPONSE_CLUSTER_D5	36	0.581586	1.72146	0.00404858	0.0187094	1	3218	tags=31%, list=19%, signal=37%
WALLACE_PROSTATE_CANCER_RACE_UP	270	0.428761	1.72098	0	0.0187632	1	4445	tags=53%, list=26%, signal=71%
REACTOME_MAPK_FAMILY_SIGNALING_CASCADES	288	0.424392	1.72075	0	0.0187757	1	2450	tags=18%, list=14%, signal=21%
HARRIS_BRAIN_CANCER_PROGENITORS	41	0.565226	1.71991	0.0018622	0.0189389	1	2444	tags=41%, list=14%, signal=48%
SU_PLACENTA	28	0.614021	1.71836	0.00367647	0.0192342	1	756	tags=25%, list=4%, signal=26%
LI_INDUCED_T_TO_NATURAL_KILLER_UP	298	0.4212	1.71751	0	0.0194117	1	3533	tags=35%, list=20%, signal=44%
MISSIAGLIA_REGULATED_BY_METHYLATION_UP	121	0.472546	1.71718	0	0.0194305	1	3701	tags=43%, list=21%, signal=54%
DUTERTRE_ESTRADIOL_RESPONSE_24HR_DN	492	0.404247	1.71584	0	0.0196815	1	4276	tags=44%, list=25%, signal=56%
REACTOME_INTERFERON_ALPHA_BETA_SIGNALING	57	0.530342	1.71461	0	0.0199228	1	4119	tags=51%, list=24%, signal=67%
WINTER_HYPOXIA_UP	94	0.490609	1.71405	0	0.0200069	1	4928	tags=47%, list=28%, signal=65%
BIOCARTA_PPARA_PATHWAY	51	0.53508	1.71372	0.0019685	0.0200399	1	2560	tags=24%, list=15%, signal=28%
LI_CISPLATIN_RESISTANCE_DN	32	0.602037	1.7127	0	0.0202211	1	1855	tags=47%, list=11%, signal=52%
ZWANG_CLASS_1_TRANSIENTLY_INDUCED_BY_EGF	473	0.406934	1.71204	0	0.0203417	1	3677	tags=33%, list=21%, signal=41%
FRASOR_RESPONSE_TO_ESTRADIOL_DN	73	0.512397	1.71105	0.00362976	0.0205296	1	3319	tags=52%, list=19%, signal=64%
KEGG_RENIN_ANGIOTENSIN_SYSTEM	17	0.682413	1.71075	0.00576923	0.0205515	1	2814	tags=71%, list=16%, signal=84%
SABATES_COLORECTAL_ADENOMA_UP	133	0.464308	1.71059	0	0.0205478	1	2275	tags=40%, list=13%, signal=46%
DER_IFN_BETA_RESPONSE_UP	102	0.47577	1.71	0	0.0206567	1	3681	tags=36%, list=21%, signal=46%
REACTOME_FLT3_SIGNALING	260	0.427103	1.70962	0	0.0206981	1	2450	tags=18%, list=14%, signal=21%
LIM_MAMMARY_LUMINAL_PROGENITOR_UP	55	0.525748	1.70775	0	0.0211044	1	2137	tags=38%, list=12%, signal=43%
MCDOWELL_ACUTE_LUNG_INJURY_UP	43	0.555499	1.7077	0.00558659	0.0210652	1	3055	tags=47%, list=18%, signal=56%
AMIT_EGF_RESPONSE_120_MCF10A	40	0.565946	1.70759	0.00581395	0.0210484	1	3016	tags=35%, list=17%, signal=42%
ZHAN_MULTIPLE_MYELOMA_LB_DN	36	0.572677	1.70743	0.00568182	0.0210489	1	3824	tags=47%, list=22%, signal=60%
DACOSTA_ERCC3_ALLELE_XPCS_VS_TTD_UP	27	0.600843	1.70658	0.00588235	0.0211807	1	1976	tags=33%, list=11%, signal=38%
PID_ILK_PATHWAY	45	0.549921	1.70604	0.00188679	0.0212896	1	4546	tags=51%, list=26%, signal=69%
HOEGERKORP_CD44_TARGETS_TEMPORAL_DN	21	0.656663	1.70513	0.00594059	0.0214696	1	36	tags=10%, list=0%, signal=10%
REACTOME_ONCOGENIC_MAPK_SIGNALING	71	0.517023	1.70505	0.00189036	0.0214448	1	418	tags=8%, list=2%, signal=9%
XU_HGF_SIGNALING_NOT_VIA_AKT1_48HR_UP	35	0.580559	1.70491	0.00967118	0.0214348	1	3667	tags=49%, list=21%, signal=62%
NABA_PROTEOGLYCANS	32	0.58034	1.70422	0.00374532	0.0215619	1	2545	tags=56%, list=15%, signal=66%
ZHOU_INFLAMMATORY_RESPONSE_LIVE_UP	398	0.404858	1.70353	0	0.021696	1	3250	tags=33%, list=19%, signal=40%
REACTOME_NCAM1_INTERACTIONS	41	0.564029	1.70345	0.003663	0.0216784	1	2049	tags=46%, list=12%, signal=52%
ZHANG_PROLIFERATING_VS_QUIESCENT	49	0.543263	1.70209	0	0.0219312	1	2282	tags=33%, list=13%, signal=38%
CHIANG_LIVER_CANCER_SUBCLASS_INTERFERON_UP	24	0.619336	1.70144	0.0120968	0.0220592	1	3094	tags=58%, list=18%, signal=71%
NAGASHIMA_EGF_SIGNALING_UP	56	0.529029	1.70088	0.00180832	0.0221476	1	2920	tags=34%, list=17%, signal=41%
DEMAGALHAES_AGING_UP	53	0.53603	1.70075	0.0019084	0.0221267	1	4163	tags=66%, list=24%, signal=87%
ZIRN_TRETINOIN_RESPONSE_UP	19	0.656335	1.70029	0.00392157	0.022198	1	1422	tags=47%, list=8%, signal=52%
REACTOME_DISEASES_ASSOCIATED_WITH_O_GLYCOSYLATION_OF_PROTEINS	66	0.511222	1.69932	0	0.0223651	1	2951	tags=52%, list=17%, signal=62%
MARTIN_NFKB_TARGETS_UP	43	0.553994	1.69901	0.00198413	0.0223997	1	2671	tags=53%, list=15%, signal=63%
KEGG_TGF_BETA_SIGNALING_PATHWAY	85	0.496471	1.69896	0.00194175	0.0223691	1	2784	tags=33%, list=16%, signal=39%
MODY_HIPPOCAMPUS_NEONATAL	33	0.593931	1.69885	0.00381679	0.0223457	1	1914	tags=33%, list=11%, signal=37%
LEE_NAIVE_T_LYMPHOCYTE	19	0.6481	1.69822	0.00809717	0.0225044	1	3773	tags=68%, list=22%, signal=87%
CAVARD_LIVER_CANCER_MALIGNANT_VS_BENIGN	30	0.593781	1.69791	0.00374532	0.0225118	1	702	tags=20%, list=4%, signal=21%
REACTOME_CLATHRIN_MEDIATED_ENDOCYTOSIS	142	0.45484	1.69749	0	0.0225718	1	4844	tags=40%, list=28%, signal=55%
KEGG_LEISHMANIA_INFECTION	69	0.500439	1.69721	0.00404858	0.022589	1	4132	tags=54%, list=24%, signal=70%
HOFFMANN_PRE_BI_TO_LARGE_PRE_BII_LYMPHOCYTE_DN	72	0.498721	1.69672	0	0.0226578	1	3259	tags=44%, list=19%, signal=55%
REACTOME_CONSTITUTIVE_SIGNALING_BY_ABERRANT_PI3K_IN_CANCER	74	0.50013	1.69658	0.00187617	0.0226484	1	2093	tags=30%, list=12%, signal=34%
REACTOME_SMOOTH_MUSCLE_CONTRACTION	36	0.56284	1.69536	0.00592885	0.0229116	1	2655	tags=50%, list=15%, signal=59%
KAYO_CALORIE_RESTRICTION_MUSCLE_UP	93	0.48101	1.69527	0	0.0228876	1	3197	tags=44%, list=18%, signal=54%
BENNETT_SYSTEMIC_LUPUS_ERYTHEMATOSUS	28	0.6073	1.69489	0.0132827	0.0229321	1	3106	tags=57%, list=18%, signal=70%
BOYLAN_MULTIPLE_MYELOMA_C_D_DN	266	0.421333	1.69406	0.0017331	0.0230931	1	3786	tags=41%, list=22%, signal=52%
WANG_MLL_TARGETS	283	0.414418	1.69402	0	0.0230571	1	2584	tags=37%, list=15%, signal=42%
LEE_LIVER_CANCER_E2F1_UP	62	0.516645	1.6926	0.00192308	0.0233317	1	2644	tags=42%, list=15%, signal=49%
ALONSO_METASTASIS_UP	184	0.438126	1.69208	0	0.0234385	1	4632	tags=38%, list=27%, signal=51%
ZHU_CMV_ALL_UP	107	0.471629	1.69149	0.00184162	0.0235097	1	3900	tags=37%, list=23%, signal=48%
GROSS_ELK3_TARGETS_UP	27	0.603193	1.68883	0.012987	0.0240844	1	2282	tags=37%, list=13%, signal=43%
REACTOME_BASIGIN_INTERACTIONS	25	0.626183	1.68868	0.0075188	0.0241149	1	1928	tags=40%, list=11%, signal=45%
LIU_SMARCA4_TARGETS	45	0.541992	1.68841	0.00196464	0.0241448	1	3252	tags=51%, list=19%, signal=63%
HAHTOLA_MYCOSIS_FUNGOIDES_UP	16	0.679519	1.68751	0.00821355	0.0243048	1	4643	tags=75%, list=27%, signal=102%
PID_S1P_S1P3_PATHWAY	29	0.599235	1.6871	0.00389864	0.0243509	1	3351	tags=41%, list=19%, signal=51%
HANN_RESISTANCE_TO_BCL2_INHIBITOR_UP	34	0.566425	1.6855	0.0093985	0.0247323	1	2546	tags=47%, list=15%, signal=55%
KEGG_ASTHMA	26	0.60977	1.68403	0.0180723	0.0250878	1	4348	tags=69%, list=25%, signal=92%
JAATINEN_HEMATOPOIETIC_STEM_CELL_DN	220	0.42813	1.68343	0	0.0252313	1	3538	tags=43%, list=20%, signal=53%
TAKEDA_TARGETS_OF_NUP98_HOXA9_FUSION_16D_UP	166	0.436406	1.68338	0	0.0251946	1	3101	tags=37%, list=18%, signal=45%
WAMUNYOKOLI_OVARIAN_CANCER_GRADES_1_2_DN	68	0.502707	1.68256	0.00191571	0.0253588	1	4493	tags=56%, list=26%, signal=75%
BIOCARTA_ALK_PATHWAY	36	0.554666	1.67914	0.0037594	0.0261403	1	1723	tags=36%, list=10%, signal=40%
KAAB_FAILED_HEART_VENTRICLE_DN	42	0.541973	1.6791	0.00905797	0.0261048	1	3354	tags=43%, list=19%, signal=53%
HERNANDEZ_MITOTIC_ARREST_BY_DOCETAXEL_2_UP	60	0.509923	1.67843	0.0019685	0.0262728	1	3072	tags=40%, list=18%, signal=48%
RUIZ_TNC_TARGETS_UP	149	0.446053	1.67729	0.00184162	0.0265589	1	3581	tags=37%, list=21%, signal=46%
KEGG_AUTOIMMUNE_THYROID_DISEASE	37	0.573503	1.67677	0.00784314	0.0266593	1	4132	tags=62%, list=24%, signal=81%
REACTOME_SHC_MEDIATED_CASCADE_FGFR3	18	0.660715	1.67621	0.00938086	0.0267642	1	1965	tags=33%, list=11%, signal=38%
APRELIKOVA_BRCA1_TARGETS	43	0.544325	1.67607	0.0113422	0.0267484	1	4736	tags=51%, list=27%, signal=70%
HUMMERICH_SKIN_CANCER_PROGRESSION_UP	88	0.482357	1.67525	0	0.0269577	1	3846	tags=49%, list=22%, signal=63%
LIU_TARGETS_OF_VMYB_VS_CMYB_DN	41	0.548675	1.67479	0.00400802	0.0270254	1	2183	tags=32%, list=13%, signal=36%
CHANG_POU5F1_TARGETS_UP	15	0.702108	1.67454	0.018	0.027043	1	1080	tags=47%, list=6%, signal=50%
LEONARD_HYPOXIA	42	0.545619	1.67317	0.00773694	0.0274318	1	3802	tags=48%, list=22%, signal=61%
REACTOME_CHONDROITIN_SULFATE_DERMATAN_SULFATE_METABOLISM	50	0.526495	1.67166	0.00194175	0.0278836	1	3092	tags=56%, list=18%, signal=68%
BURTON_ADIPOGENESIS_9	80	0.486507	1.6712	0	0.0279452	1	2673	tags=36%, list=15%, signal=43%
CHIARADONNA_NEOPLASTIC_TRANSFORMATION_CDC25_DN	145	0.453105	1.67042	0	0.0281207	1	4245	tags=45%, list=25%, signal=59%
REACTOME_FRS_MEDIATED_FGFR1_SIGNALING	22	0.623824	1.66754	0.00601202	0.0288293	1	1267	tags=14%, list=7%, signal=15%
GRAHAM_CML_QUIESCENT_VS_NORMAL_DIVIDING_UP	55	0.512089	1.66657	0.00191939	0.0290867	1	3517	tags=47%, list=20%, signal=59%
YANAGIHARA_ESX1_TARGETS	28	0.591969	1.66436	0.0078125	0.0296945	1	3421	tags=50%, list=20%, signal=62%
KEGG_PPAR_SIGNALING_PATHWAY	68	0.499044	1.66394	0.00551471	0.0297946	1	2226	tags=26%, list=13%, signal=30%
PEDRIOLI_MIR31_TARGETS_DN	382	0.39786	1.66379	0	0.0297917	1	3615	tags=36%, list=21%, signal=44%
BIOCARTA_NKT_PATHWAY	26	0.613068	1.66341	0.0154143	0.0298357	1	4010	tags=62%, list=23%, signal=80%
VETTER_TARGETS_OF_PRKCA_AND_ETS1_DN	16	0.680715	1.66337	0.00970874	0.0297907	1	2327	tags=44%, list=13%, signal=50%
REACTOME_CHONDROITIN_SULFATE_BIOSYNTHESIS	20	0.63518	1.66171	0.0132325	0.0302531	1	2502	tags=70%, list=14%, signal=82%
FERRANDO_T_ALL_WITH_MLL_ENL_FUSION_UP	86	0.471329	1.66036	0.00190114	0.030572	1	4689	tags=50%, list=27%, signal=68%
NABA_ECM_AFFILIATED	160	0.438103	1.66021	0	0.0305634	1	2628	tags=43%, list=15%, signal=50%
REACTOME_NEGATIVE_REGULATION_OF_THE_PI3K_AKT_NETWORK	108	0.454608	1.65945	0.00181818	0.0307426	1	2221	tags=23%, list=13%, signal=26%
LU_TUMOR_ANGIOGENESIS_UP	25	0.61109	1.65929	0.0132075	0.030747	1	2855	tags=48%, list=16%, signal=57%
DALESSIO_TSA_RESPONSE	23	0.618181	1.65708	0.0194932	0.0313931	1	631	tags=22%, list=4%, signal=23%
WATANABE_RECTAL_CANCER_RADIOTHERAPY_RESPONSIVE_DN	90	0.472371	1.65637	0.00383877	0.0315521	1	2325	tags=27%, list=13%, signal=31%
PID_INTEGRIN_A9B1_PATHWAY	24	0.615123	1.65602	0.0143149	0.0316142	1	913	tags=42%, list=5%, signal=44%
CROONQUIST_NRAS_SIGNALING_UP	36	0.552256	1.65488	0.0103306	0.0319021	1	3595	tags=53%, list=21%, signal=66%
PID_PDGFRA_PATHWAY	22	0.624003	1.65471	0.0167286	0.0319134	1	3238	tags=32%, list=19%, signal=39%
HERNANDEZ_MITOTIC_ARREST_BY_DOCETAXEL_1_DN	36	0.558512	1.65465	0.0150376	0.0318963	1	1553	tags=31%, list=9%, signal=33%
SUZUKI_AMPLIFIED_IN_ORAL_CANCER	15	0.685201	1.65442	0.0156556	0.0319294	1	2974	tags=53%, list=17%, signal=64%
HIRSCH_CELLULAR_TRANSFORMATION_SIGNATURE_DN	97	0.461829	1.65386	0	0.0320473	1	3725	tags=36%, list=22%, signal=46%
KANG_AR_TARGETS_DN	18	0.648666	1.65379	0.0142566	0.0320303	1	2993	tags=61%, list=17%, signal=74%
PID_AP1_PATHWAY	70	0.494393	1.65358	0.00553506	0.032052	1	2714	tags=34%, list=16%, signal=40%
GAVIN_PDE3B_TARGETS	22	0.622666	1.65346	0.00996016	0.0320542	1	4317	tags=64%, list=25%, signal=85%
MARTIN_VIRAL_GPCR_SIGNALING_UP	84	0.47146	1.65306	0.00185874	0.0321196	1	2400	tags=35%, list=14%, signal=40%
KEGG_GLYCOSPHINGOLIPID_BIOSYNTHESIS_GANGLIO_SERIES	15	0.671312	1.65231	0.0138067	0.0322983	1	4435	tags=73%, list=26%, signal=99%
KEGG_PATHWAYS_IN_CANCER	320	0.403964	1.65112	0	0.0326451	1	2282	tags=23%, list=13%, signal=26%
SARTIPY_BLUNTED_BY_INSULIN_RESISTANCE_UP	17	0.643736	1.65002	0.011583	0.0328798	1	4849	tags=65%, list=28%, signal=90%
ZHU_CMV_8_HR_UP	41	0.545725	1.64966	0.00763359	0.032973	1	3435	tags=49%, list=20%, signal=61%
PID_AVB3_OPN_PATHWAY	31	0.571203	1.64895	0.00591716	0.033181	1	2671	tags=29%, list=15%, signal=34%
UROSEVIC_RESPONSE_TO_IMIQUIMOD	20	0.617904	1.64828	0.0268199	0.0333633	1	3101	tags=55%, list=18%, signal=67%
MAHAJAN_RESPONSE_TO_IL1A_UP	77	0.485992	1.64809	0.00558659	0.0333485	1	2934	tags=40%, list=17%, signal=48%
PID_THROMBIN_PAR1_PATHWAY	42	0.543236	1.64806	0.00564972	0.0332996	1	3820	tags=40%, list=22%, signal=52%
TSENG_ADIPOGENIC_POTENTIAL_UP	29	0.583618	1.64682	0.0175439	0.0336377	1	3768	tags=48%, list=22%, signal=62%
PARK_APL_PATHOGENESIS_DN	48	0.527672	1.64681	0.00747664	0.0335863	1	3408	tags=52%, list=20%, signal=65%
BOYLAN_MULTIPLE_MYELOMA_PCA1_UP	113	0.459283	1.64567	0	0.033888	1	3745	tags=46%, list=22%, signal=58%
KUROZUMI_RESPONSE_TO_ONCOCYTIC_VIRUS	44	0.528772	1.64515	0.00897666	0.0339988	1	3792	tags=52%, list=22%, signal=67%
BERENJENO_TRANSFORMED_BY_RHOA_DN	385	0.397252	1.64412	0	0.0342791	1	4191	tags=37%, list=24%, signal=48%
TAKEDA_TARGETS_OF_NUP98_HOXA9_FUSION_3D_DN	27	0.589843	1.6433	0.0137795	0.0345295	1	2492	tags=56%, list=14%, signal=65%
NOJIMA_SFRP2_TARGETS_UP	32	0.572553	1.64289	0.0056926	0.0346349	1	3313	tags=41%, list=19%, signal=50%
REACTOME_PI_3K_CASCADE_FGFR3	18	0.633803	1.64231	0.0225141	0.0347614	1	1910	tags=28%, list=11%, signal=31%
BIOCARTA_SPPA_PATHWAY	16	0.65182	1.64216	0.0116959	0.0347721	1	2602	tags=44%, list=15%, signal=51%
HOQUE_METHYLATED_IN_CANCER	55	0.509625	1.64064	0.0019305	0.0352394	1	2515	tags=38%, list=15%, signal=45%
KIM_HYPOXIA	19	0.643497	1.63986	0.00759013	0.0354358	1	5040	tags=74%, list=29%, signal=104%
REACTOME_ZINC_TRANSPORTERS	17	0.645291	1.63957	0.0192678	0.0354909	1	4123	tags=65%, list=24%, signal=85%
REACTOME_CLASS_A_1_RHODOPSIN_LIKE_RECEPTORS	299	0.404997	1.63951	0	0.0354479	1	3010	tags=42%, list=17%, signal=50%
HERNANDEZ_MITOTIC_ARREST_BY_DOCETAXEL_1_UP	30	0.560045	1.63772	0.0135135	0.0360048	1	3598	tags=50%, list=21%, signal=63%
REACTOME_GPCR_LIGAND_BINDING	415	0.393507	1.63771	0	0.0359487	1	2523	tags=33%, list=15%, signal=38%
REACTOME_FRS_MEDIATED_FGFR2_SIGNALING	24	0.60024	1.6361	0.019802	0.0364038	1	1910	tags=25%, list=11%, signal=28%
ZHOU_INFLAMMATORY_RESPONSE_FIMA_UP	452	0.390777	1.63537	0	0.036634	1	2407	tags=27%, list=14%, signal=31%
REACTOME_SIGNALING_BY_VEGF	104	0.456159	1.63331	0.00181159	0.0372731	1	5645	tags=54%, list=33%, signal=79%
GRAHAM_CML_QUIESCENT_VS_CML_DIVIDING_UP	24	0.602297	1.63299	0.0175097	0.0373082	1	4274	tags=75%, list=25%, signal=99%
KOKKINAKIS_METHIONINE_DEPRIVATION_96HR_UP	116	0.449554	1.63283	0.00177305	0.0373083	1	2037	tags=26%, list=12%, signal=29%
KRIEG_HYPOXIA_VIA_KDM3A	51	0.518287	1.63268	0.00970874	0.0373105	1	2192	tags=27%, list=13%, signal=31%
BOYLAN_MULTIPLE_MYELOMA_C_DN	52	0.516265	1.63239	0.00959693	0.0373374	1	4338	tags=62%, list=25%, signal=82%
LINDGREN_BLADDER_CANCER_CLUSTER_2A_DN	134	0.44918	1.6318	0	0.0374837	1	4642	tags=52%, list=27%, signal=71%
BIOCARTA_INTEGRIN_PATHWAY	34	0.546125	1.6314	0.0108108	0.0375698	1	3632	tags=41%, list=21%, signal=52%
REACTOME_DOWNSTREAM_SIGNALING_OF_ACTIVATED_FGFR3	25	0.606021	1.63119	0.00821355	0.0376023	1	1965	tags=24%, list=11%, signal=27%
STOSSI_RESPONSE_TO_ESTRADIOL	43	0.529951	1.63101	0.00366972	0.0376202	1	2298	tags=42%, list=13%, signal=48%
REACTOME_SIGNAL_REGULATORY_PROTEIN_FAMILY_INTERACTIONS	15	0.672783	1.63056	0.0267686	0.0377181	1	4242	tags=67%, list=25%, signal=88%
KOYAMA_SEMA3B_TARGETS_UP	245	0.408648	1.62902	0	0.0382204	1	3163	tags=30%, list=18%, signal=36%
ABE_VEGFA_TARGETS	17	0.642282	1.62854	0.023301	0.0383516	1	3701	tags=71%, list=21%, signal=90%
DIRMEIER_LMP1_RESPONSE_EARLY	62	0.496599	1.62845	0.0108696	0.0383219	1	4402	tags=44%, list=25%, signal=58%
REACTOME_DOWNSTREAM_SIGNALING_OF_ACTIVATED_FGFR2	29	0.580872	1.62781	0.0158416	0.0384932	1	1965	tags=24%, list=11%, signal=27%
LIU_SOX4_TARGETS_UP	132	0.447739	1.62728	0.00178253	0.0386098	1	4404	tags=39%, list=25%, signal=52%
REACTOME_SIGNALING_BY_FGFR1	48	0.523116	1.6265	0.0110497	0.0388366	1	1965	tags=15%, list=11%, signal=16%
QI_HYPOXIA_TARGETS_OF_HIF1A_AND_FOXA2	34	0.552826	1.62643	0.011583	0.0388082	1	2450	tags=32%, list=14%, signal=38%
WILENSKY_RESPONSE_TO_DARAPLADIB	28	0.583759	1.62636	0.011194	0.0387758	1	4445	tags=61%, list=26%, signal=82%
LEIN_CHOROID_PLEXUS_MARKERS	102	0.46106	1.62607	0	0.0388101	1	2668	tags=36%, list=15%, signal=43%
SCHAEFFER_PROSTATE_DEVELOPMENT_12HR_UP	107	0.453217	1.6254	0.00180832	0.0389796	1	3592	tags=42%, list=21%, signal=53%
REACTOME_PI_3K_CASCADE_FGFR2	22	0.603228	1.62488	0.0178926	0.0391238	1	1910	tags=27%, list=11%, signal=31%
TARTE_PLASMA_CELL_VS_PLASMABLAST_UP	372	0.393919	1.62472	0	0.0391272	1	3435	tags=36%, list=20%, signal=44%
BERENJENO_TRANSFORMED_BY_RHOA_FOREVER_UP	21	0.60791	1.62455	0.0153257	0.0391308	1	2518	tags=52%, list=15%, signal=61%
VALK_AML_CLUSTER_13	29	0.580952	1.62452	0.0175781	0.0390782	1	3053	tags=48%, list=18%, signal=59%
BROWNE_INTERFERON_RESPONSIVE_GENES	67	0.479863	1.62438	0	0.0390694	1	5508	tags=60%, list=32%, signal=87%
REACTOME_PEPTIDE_LIGAND_BINDING_RECEPTORS	185	0.421224	1.62306	0	0.0395495	1	2523	tags=39%, list=15%, signal=46%
XU_RESPONSE_TO_TRETINOIN_AND_NSC682994_UP	16	0.649977	1.62283	0.00824742	0.0395721	1	3252	tags=56%, list=19%, signal=69%
HELLER_HDAC_TARGETS_SILENCED_BY_METHYLATION_UP	440	0.38897	1.62278	0	0.0395292	1	3152	tags=31%, list=18%, signal=37%
LEE_LIVER_CANCER_DENA_UP	60	0.495682	1.62195	0.0093633	0.0397662	1	3435	tags=50%, list=20%, signal=62%
NOJIMA_SFRP2_TARGETS_DN	24	0.589187	1.62189	0.021978	0.0397428	1	2954	tags=46%, list=17%, signal=55%
REACTOME_CARGO_RECOGNITION_FOR_CLATHRIN_MEDIATED_ENDOCYTOSIS	102	0.452844	1.62173	0	0.0397452	1	4844	tags=42%, list=28%, signal=58%
SATO_SILENCED_BY_METHYLATION_IN_PANCREATIC_CANCER_1	396	0.388009	1.62142	0	0.0398125	1	3250	tags=38%, list=19%, signal=46%
REACTOME_DAP12_INTERACTIONS	39	0.537579	1.62066	0.0177515	0.0400241	1	2899	tags=41%, list=17%, signal=49%
REACTOME_SHC_MEDIATED_CASCADE_FGFR1	20	0.625325	1.62062	0.0240481	0.0399751	1	1965	tags=20%, list=11%, signal=23%
HALMOS_CEBPA_TARGETS_UP	47	0.517654	1.62031	0.00199203	0.0400166	1	3453	tags=47%, list=20%, signal=58%
BROWNE_HCMV_INFECTION_2HR_DN	47	0.512705	1.61955	0.0095057	0.0402702	1	1325	tags=28%, list=8%, signal=30%
HEDENFALK_BREAST_CANCER_BRACX_UP	18	0.658729	1.61903	0.00978474	0.0404049	1	919	tags=22%, list=5%, signal=23%
CHIARADONNA_NEOPLASTIC_TRANSFORMATION_KRAS_UP	127	0.436535	1.61903	0	0.0403456	1	2535	tags=31%, list=15%, signal=36%
PID_HEDGEHOG_2PATHWAY	21	0.621763	1.61873	0.0169811	0.0404023	1	1065	tags=33%, list=6%, signal=35%
WU_SILENCED_BY_METHYLATION_IN_BLADDER_CANCER	48	0.514771	1.61834	0.00590551	0.0404503	1	1388	tags=29%, list=8%, signal=32%
SMID_BREAST_CANCER_RELAPSE_IN_LUNG_DN	37	0.531525	1.61672	0.00963391	0.0409445	1	2759	tags=49%, list=16%, signal=58%
KIM_LIVER_CANCER_POOR_SURVIVAL_DN	43	0.522067	1.61599	0.00961539	0.0411999	1	2137	tags=33%, list=12%, signal=37%
MASRI_RESISTANCE_TO_TAMOXIFEN_AND_AROMATASE_INHIBITORS_UP	19	0.61753	1.61583	0.0132325	0.0412021	1	1861	tags=42%, list=11%, signal=47%
VILIMAS_NOTCH1_TARGETS_DN	24	0.594832	1.61521	0.0114504	0.0414086	1	3947	tags=67%, list=23%, signal=86%
KEGG_ALLOGRAFT_REJECTION	35	0.548517	1.61493	0.012844	0.041444	1	4348	tags=66%, list=25%, signal=88%
PID_NCADHERIN_PATHWAY	33	0.557008	1.61485	0.0152381	0.041417	1	1843	tags=21%, list=11%, signal=24%
CHANG_IMMORTALIZED_BY_HPV31_UP	65	0.490888	1.61466	0.00919118	0.0414383	1	2258	tags=31%, list=13%, signal=35%
TAKEDA_TARGETS_OF_NUP98_HOXA9_FUSION_10D_UP	180	0.419334	1.61437	0.0018315	0.0414844	1	3101	tags=36%, list=18%, signal=44%
LE_SKI_TARGETS_UP	17	0.652435	1.61342	0.0243446	0.0417719	1	2859	tags=71%, list=17%, signal=84%
PID_THROMBIN_PAR4_PATHWAY	15	0.660064	1.61298	0.0142857	0.0418735	1	3668	tags=47%, list=21%, signal=59%
WIERENGA_PML_INTERACTOME	40	0.527616	1.61295	0.0192678	0.0418171	1	2793	tags=25%, list=16%, signal=30%
BEGUM_TARGETS_OF_PAX3_FOXO1_FUSION_UP	59	0.500232	1.61246	0.00728597	0.0419321	1	2978	tags=42%, list=17%, signal=51%
REACTOME_INTERLEUKIN_4_AND_INTERLEUKIN_13_SIGNALING	108	0.449458	1.61174	0.00362319	0.042146	1	3340	tags=47%, list=19%, signal=58%
WEST_ADRENOCORTICAL_CARCINOMA_VS_ADENOMA_DN	23	0.600545	1.61154	0.0264228	0.042166	1	4466	tags=74%, list=26%, signal=99%
WANG_SMARCE1_TARGETS_DN	362	0.390406	1.61051	0	0.0425538	1	3654	tags=28%, list=21%, signal=35%
BROWNE_HCMV_INFECTION_12HR_DN	94	0.45313	1.60984	0.00173611	0.0427464	1	3919	tags=39%, list=23%, signal=51%
REN_ALVEOLAR_RHABDOMYOSARCOMA_UP	99	0.455047	1.60922	0	0.0429505	1	2590	tags=31%, list=15%, signal=37%
REACTOME_SIGNALING_BY_EGFR	50	0.505822	1.60822	0.0117188	0.0432817	1	2877	tags=26%, list=17%, signal=31%
PID_VEGFR1_2_PATHWAY	69	0.486768	1.60814	0.0075188	0.0432712	1	5645	tags=49%, list=33%, signal=73%
DAVIES_MULTIPLE_MYELOMA_VS_MGUS_DN	26	0.584671	1.60802	0.0137525	0.0432703	1	3510	tags=65%, list=20%, signal=82%
ZHANG_ANTIVIRAL_RESPONSE_TO_RIBAVIRIN_DN	46	0.522376	1.60775	0.00743494	0.0433187	1	3250	tags=41%, list=19%, signal=51%
LEE_METASTASIS_AND_ALTERNATIVE_SPLICING_UP	73	0.481103	1.60715	0.0168539	0.043515	1	3829	tags=45%, list=22%, signal=58%
LI_PROSTATE_CANCER_EPIGENETIC	30	0.571686	1.60694	0.0195695	0.0435422	1	2255	tags=47%, list=13%, signal=54%
ZHONG_SECRETOME_OF_LUNG_CANCER_AND_MACROPHAGE	74	0.472542	1.60581	0	0.0438823	1	4392	tags=53%, list=25%, signal=70%
PID_NFAT_TFPATHWAY	44	0.518763	1.60575	0.0115385	0.0438412	1	4312	tags=48%, list=25%, signal=63%
YOSHIMURA_MAPK8_TARGETS_DN	349	0.388497	1.60523	0	0.0440088	1	3614	tags=27%, list=21%, signal=33%
SANSOM_APC_TARGETS_DN	334	0.392728	1.60511	0	0.0439978	1	3525	tags=33%, list=20%, signal=40%
ALFANO_MYC_TARGETS	235	0.403803	1.60499	0	0.0439885	1	3861	tags=35%, list=22%, signal=44%
WESTON_VEGFA_TARGETS_3HR	65	0.484342	1.60482	0.00746269	0.0439886	1	2338	tags=28%, list=14%, signal=32%
REACTOME_EGR2_AND_SOX10_MEDIATED_INITIATION_OF_SCHWANN_CELL_MYELINATION	26	0.582647	1.60437	0.0189036	0.044092	1	3471	tags=46%, list=20%, signal=58%
HADDAD_T_LYMPHOCYTE_AND_NK_PROGENITOR_DN	60	0.494781	1.60437	0.00185874	0.0440303	1	3595	tags=47%, list=21%, signal=59%
REACTOME_FRS_MEDIATED_FGFR3_SIGNALING	20	0.630257	1.60406	0.0171756	0.0440918	1	1910	tags=25%, list=11%, signal=28%
MISHRA_CARCINOMA_ASSOCIATED_FIBROBLAST_DN	24	0.588816	1.60342	0.0181087	0.0442805	1	3581	tags=50%, list=21%, signal=63%
BIOCARTA_BIOPEPTIDES_PATHWAY	29	0.573495	1.60263	0.0176817	0.0445834	1	2982	tags=28%, list=17%, signal=33%
REACTOME_G_ALPHA_I_SIGNALLING_EVENTS	377	0.387878	1.60177	0	0.0448265	1	3008	tags=32%, list=17%, signal=38%
GRAHAM_CML_DIVIDING_VS_NORMAL_QUIESCENT_DN	86	0.464248	1.60135	0.0017452	0.0449403	1	3530	tags=45%, list=20%, signal=57%
REACTOME_PHOSPHOLIPASE_C_MEDIATED_CASCADE_FGFR2	17	0.638235	1.60126	0.0236686	0.0449093	1	1910	tags=35%, list=11%, signal=40%
KYNG_DNA_DAMAGE_DN	178	0.419492	1.60056	0.00181818	0.0451042	1	3684	tags=31%, list=21%, signal=40%
REACTOME_PI_3K_CASCADE_FGFR1	20	0.627867	1.5999	0.0177165	0.045364	1	1267	tags=15%, list=7%, signal=16%
EINAV_INTERFERON_SIGNATURE_IN_CANCER	27	0.569388	1.59982	0.0213523	0.0453327	1	3147	tags=41%, list=18%, signal=50%
QI_PLASMACYTOMA_UP	253	0.402709	1.59946	0	0.0454137	1	4302	tags=45%, list=25%, signal=59%
PID_NECTIN_PATHWAY	26	0.576866	1.59943	0.0205607	0.0453584	1	4546	tags=54%, list=26%, signal=73%
DAVICIONI_PAX_FOXO1_SIGNATURE_IN_ARMS_DN	20	0.614564	1.59915	0.0207156	0.0454119	1	3109	tags=55%, list=18%, signal=67%
GUILLAUMOND_KLF10_TARGETS_UP	49	0.503118	1.59903	0.0131827	0.0454028	1	3209	tags=39%, list=19%, signal=47%
BROWNE_HCMV_INFECTION_8HR_DN	44	0.515393	1.59814	0.012987	0.0456789	1	2920	tags=34%, list=17%, signal=41%
KATSANOU_ELAVL1_TARGETS_UP	150	0.428618	1.59793	0	0.0456896	1	3433	tags=38%, list=20%, signal=47%
BIOCARTA_NO1_PATHWAY	27	0.578301	1.59624	0.0211132	0.0463022	1	3447	tags=44%, list=20%, signal=55%
SABATES_COLORECTAL_ADENOMA_DN	276	0.396826	1.59597	0	0.0463518	1	2554	tags=37%, list=15%, signal=43%
CLASPER_LYMPHATIC_VESSELS_DURING_METASTASIS_UP	19	0.634344	1.59589	0.0213178	0.0463051	1	2377	tags=47%, list=14%, signal=55%
BROWNE_HCMV_INFECTION_18HR_DN	169	0.420677	1.59574	0.0017452	0.046313	1	3677	tags=41%, list=21%, signal=52%
NGUYEN_NOTCH1_TARGETS_UP	27	0.575474	1.595	0.019802	0.0465573	1	3322	tags=56%, list=19%, signal=69%
SAGIV_CD24_TARGETS_DN	44	0.515531	1.59382	0.0114943	0.0469804	1	3053	tags=43%, list=18%, signal=52%
HUPER_BREAST_BASAL_VS_LUMINAL_UP	52	0.50734	1.59376	0.0124334	0.0469402	1	2215	tags=38%, list=13%, signal=44%
RAMALHO_STEMNESS_DN	68	0.476861	1.59332	0.00731261	0.0470721	1	3905	tags=53%, list=23%, signal=68%
PIONTEK_PKD1_TARGETS_DN	16	0.648268	1.59292	0.0232108	0.0471769	1	1975	tags=38%, list=11%, signal=42%
VALK_AML_CLUSTER_9	33	0.551624	1.59285	0.0178571	0.0471402	1	1974	tags=36%, list=11%, signal=41%
JI_METASTASIS_REPRESSED_BY_STK11	25	0.592048	1.59239	0.0163636	0.0472909	1	2710	tags=48%, list=16%, signal=57%
REACTOME_GLUCAGON_TYPE_LIGAND_RECEPTORS	33	0.541106	1.59162	0.0258303	0.0474992	1	2884	tags=30%, list=17%, signal=36%
PID_S1P_S1P1_PATHWAY	21	0.597616	1.59147	0.0264766	0.0475179	1	3351	tags=48%, list=19%, signal=59%
REACTOME_NEGATIVE_REGULATION_OF_FGFR3_SIGNALING	29	0.561192	1.59116	0.0183299	0.0475867	1	1910	tags=17%, list=11%, signal=19%
REACTOME_GASTRIN_CREB_SIGNALLING_PATHWAY_VIA_PKC_AND_MAPK	18	0.624805	1.58966	0.0275591	0.0481797	1	2642	tags=28%, list=15%, signal=33%
PID_TCPTP_PATHWAY	41	0.520237	1.58949	0.0135922	0.0482027	1	3228	tags=37%, list=19%, signal=45%
CADWELL_ATG16L1_TARGETS_UP	98	0.452242	1.58921	0.00366972	0.0482633	1	2337	tags=35%, list=13%, signal=40%
REACTOME_NUCLEAR_SIGNALING_BY_ERBB4	32	0.546381	1.58844	0.0145833	0.0485494	1	3283	tags=41%, list=19%, signal=50%
REACTOME_NEGATIVE_REGULATION_OF_FGFR2_SIGNALING	33	0.541366	1.58808	0.0175781	0.0486183	1	1910	tags=18%, list=11%, signal=20%
STAMBOLSKY_RESPONSE_TO_VITAMIN_D3_UP	77	0.460672	1.58803	0.00375235	0.0485692	1	4222	tags=45%, list=24%, signal=60%
RUTELLA_RESPONSE_TO_CSF2RB_AND_IL4_UP	327	0.388328	1.58738	0	0.0487802	1	4844	tags=41%, list=28%, signal=55%
DAIRKEE_CANCER_PRONE_RESPONSE_E2	28	0.566939	1.58725	0.0293542	0.0487511	1	2885	tags=36%, list=17%, signal=43%
HUANG_GATA2_TARGETS_UP	146	0.421167	1.58658	0.00175439	0.0489933	1	4656	tags=51%, list=27%, signal=70%
BIOCARTA_PAR1_PATHWAY	19	0.621661	1.58657	0.0280899	0.04893	1	2560	tags=37%, list=15%, signal=43%
ZHANG_GATA6_TARGETS_DN	62	0.481995	1.58463	0.00735294	0.0496922	1	3236	tags=42%, list=19%, signal=51%
BRIDEAU_IMPRINTED_GENES	62	0.484282	1.58435	0.0144144	0.0497501	1	3622	tags=44%, list=21%, signal=55%
MARTORIATI_MDM4_TARGETS_FETAL_LIVER_DN	498	0.375048	1.58378	0	0.049951	1	3472	tags=22%, list=20%, signal=26%
PID_REG_GR_PATHWAY	80	0.464399	1.58369	0.00540541	0.0499167	1	1114	tags=10%, list=6%, signal=11%
CASORELLI_APL_SECONDARY_VS_DE_NOVO_UP	37	0.534434	1.58367	0.0190114	0.0498598	1	3028	tags=41%, list=17%, signal=49%
BOYAULT_LIVER_CANCER_SUBCLASS_G56_DN	17	0.620127	1.58357	0.0415842	0.0498416	1	4773	tags=76%, list=28%, signal=105%
URS_ADIPOCYTE_DIFFERENTIATION_UP	67	0.478431	1.5832	0.00746269	0.049917	1	2232	tags=28%, list=13%, signal=32%
HOOI_ST7_TARGETS_DN	109	0.443166	1.58286	0	0.049999	1	3677	tags=35%, list=21%, signal=44%
BILD_E2F3_ONCOGENIC_SIGNATURE	229	-0.42574	-1.72459	0	0.0492658	1	4663	tags=47%, list=27%, signal=64%
REACTOME_RESOLUTION_OF_AP_SITES_VIA_THE_MULTIPLE_NUCLEOTIDE_PATCH_REPLACEMENT_PATHWAY	25	-0.614772	-1.72627	0.00430108	0.0489204	1	4386	tags=60%, list=25%, signal=80%
REACTOME_RA_BIOSYNTHESIS_PATHWAY	22	-0.642984	-1.72747	0.00843882	0.0490025	1	1994	tags=45%, list=12%, signal=51%
REACTOME_TRP_CHANNELS	28	-0.599037	-1.72779	0.0083682	0.0494349	1	1344	tags=29%, list=8%, signal=31%
KEGG_SPLICEOSOME	124	-0.464271	-1.72782	0	0.0499646	1	7476	tags=67%, list=43%, signal=117%
REACTOME_MRNA_SPLICING	185	-0.441073	-1.73514	0	0.0467615	1	7476	tags=64%, list=43%, signal=112%
REACTOME_GENE_SILENCING_BY_RNA	130	-0.457445	-1.73854	0	0.0456869	1	5069	tags=44%, list=29%, signal=62%
GRAHAM_NORMAL_QUIESCENT_VS_NORMAL_DIVIDING_DN	85	-0.499618	-1.7429	0	0.0440949	1	4119	tags=56%, list=24%, signal=74%
MATZUK_SPERMATOCYTE	70	-0.512028	-1.74313	0	0.0444889	1	2977	tags=37%, list=17%, signal=45%
BOYAULT_LIVER_CANCER_SUBCLASS_G23_UP	52	-0.536476	-1.74957	0.00417537	0.0419372	0.999	4084	tags=54%, list=24%, signal=70%
REACTOME_PROCESSING_OF_DNA_DOUBLE_STRAND_BREAK_ENDS	90	-0.491646	-1.75466	0	0.0403132	0.997	4606	tags=47%, list=27%, signal=63%
KEGG_GLUTATHIONE_METABOLISM	46	-0.559922	-1.75724	0.00220751	0.0396299	0.997	1958	tags=35%, list=11%, signal=39%
REACTOME_RESOLUTION_OF_D_LOOP_STRUCTURES_THROUGH_SYNTHESIS_DEPENDENT_STRAND_ANNEALING_SDSA	25	-0.620762	-1.75802	0.00828157	0.0398492	0.995	4696	tags=68%, list=27%, signal=93%
FRASOR_RESPONSE_TO_SERM_OR_FULVESTRANT_DN	49	-0.552199	-1.75851	0	0.0401551	0.995	3153	tags=49%, list=18%, signal=60%
KEGG_ARACHIDONIC_ACID_METABOLISM	56	-0.537098	-1.75958	0.0021322	0.0401432	0.995	1244	tags=39%, list=7%, signal=42%
REACTOME_MEIOTIC_RECOMBINATION	79	-0.510285	-1.75965	0	0.0406371	0.995	4403	tags=52%, list=25%, signal=69%
ZHAN_MULTIPLE_MYELOMA_PR_UP	45	-0.57167	-1.7652	0.00606061	0.0390111	0.991	4576	tags=60%, list=26%, signal=81%
KEGG_STEROID_HORMONE_BIOSYNTHESIS	53	-0.535335	-1.76865	0	0.0380863	0.988	2111	tags=49%, list=12%, signal=56%
KEGG_DRUG_METABOLISM_OTHER_ENZYMES	51	-0.546246	-1.76971	0.00425532	0.0381809	0.988	2104	tags=41%, list=12%, signal=47%
REACTOME_ACTIVATION_OF_ANTERIOR_HOX_GENES_IN_HINDBRAIN_DEVELOPMENT_DURING_EARLY_EMBRYOGENESIS	115	-0.480371	-1.76974	0	0.0386668	0.988	3971	tags=43%, list=23%, signal=55%
EGUCHI_CELL_CYCLE_RB1_TARGETS	22	-0.65316	-1.78791	0.00420168	0.032009	0.976	4015	tags=73%, list=23%, signal=95%
REACTOME_RESPIRATORY_ELECTRON_TRANSPORT_ATP_SYNTHESIS_BY_CHEMIOSMOTIC_COUPLING_AND_HEAT_PRODUCTION_BY_UNCOUPLING_PROTEINS	96	-0.496536	-1.78899	0	0.0320095	0.973	7499	tags=81%, list=43%, signal=143%
REACTOME_RESPIRATORY_ELECTRON_TRANSPORT	90	-0.500148	-1.78899	0	0.032448	0.973	7499	tags=82%, list=43%, signal=144%
REACTOME_PHASE_II_CONJUGATION_OF_COMPOUNDS	104	-0.493966	-1.79342	0	0.0312516	0.97	2168	tags=37%, list=13%, signal=42%
KEGG_STARCH_AND_SUCROSE_METABOLISM	47	-0.566027	-1.79765	0.00442478	0.0303442	0.963	2164	tags=47%, list=13%, signal=53%
WHITEFORD_PEDIATRIC_CANCER_MARKERS	112	-0.491575	-1.79959	0	0.0301825	0.963	4190	tags=54%, list=24%, signal=70%
REACTOME_G2_M_CHECKPOINTS	158	-0.462348	-1.80068	0	0.0301756	0.963	4307	tags=38%, list=25%, signal=50%
REACTOME_PIWI_INTERACTING_RNA_PIRNA_BIOGENESIS	29	-0.62487	-1.80313	0	0.029734	0.96	1566	tags=34%, list=9%, signal=38%
CROMER_TUMORIGENESIS_DN	49	-0.562061	-1.80672	0	0.0290216	0.956	2302	tags=47%, list=13%, signal=54%
REACTOME_DNA_DOUBLE_STRAND_BREAK_REPAIR	158	-0.464904	-1.81402	0	0.0271992	0.943	5204	tags=50%, list=30%, signal=71%
MATZUK_MEIOTIC_AND_DNA_REPAIR	36	-0.598088	-1.82076	0	0.0257553	0.933	3187	tags=39%, list=18%, signal=48%
VERNELL_RETINOBLASTOMA_PATHWAY_UP	69	-0.529454	-1.82205	0	0.0258228	0.933	4871	tags=65%, list=28%, signal=90%
REACTOME_SYNTHESIS_OF_LEUKOTRIENES_LT_AND_EOXINS_EX	21	-0.681665	-1.82241	0.00801603	0.0261259	0.931	2663	tags=67%, list=15%, signal=79%
RIZ_ERYTHROID_DIFFERENTIATION	80	-0.521329	-1.82756	0	0.0250434	0.923	4958	tags=52%, list=29%, signal=73%
PID_FANCONI_PATHWAY	43	-0.588465	-1.83462	0	0.0234013	0.899	3945	tags=58%, list=23%, signal=75%
REACTOME_CHROMOSOME_MAINTENANCE	108	-0.500525	-1.83614	0	0.0234343	0.896	4583	tags=50%, list=26%, signal=68%
KEGG_PORPHYRIN_AND_CHLOROPHYLL_METABOLISM	40	-0.59213	-1.83954	0.002079	0.0227973	0.891	2104	tags=40%, list=12%, signal=45%
WHITFIELD_CELL_CYCLE_LITERATURE	44	-0.585449	-1.8412	0.0021097	0.0227761	0.885	4084	tags=57%, list=24%, signal=74%
FLORIO_HUMAN_NEOCORTEX	27	-0.655338	-1.84963	0	0.0209858	0.861	1173	tags=33%, list=7%, signal=36%
PUJANA_BRCA2_PCC_NETWORK	411	-0.430867	-1.86347	0	0.017841	0.808	6449	tags=61%, list=37%, signal=95%
REACTOME_RESOLUTION_OF_D_LOOP_STRUCTURES	33	-0.628749	-1.87216	0	0.0161981	0.773	4696	tags=70%, list=27%, signal=95%
REACTOME_XENOBIOTICS	24	-0.675813	-1.87452	0	0.0159415	0.758	1324	tags=50%, list=8%, signal=54%
SOTIRIOU_BREAST_CANCER_GRADE_1_VS_3_UP	147	-0.490381	-1.87939	0	0.0151326	0.738	5069	tags=56%, list=29%, signal=78%
CROONQUIST_NRAS_SIGNALING_DN	69	-0.549172	-1.87978	0	0.0153633	0.737	6164	tags=80%, list=36%, signal=123%
REACTOME_HDR_THROUGH_SINGLE_STRAND_ANNEALING_SSA	36	-0.630268	-1.88088	0.00215983	0.015496	0.731	4307	tags=58%, list=25%, signal=77%
WEBER_METHYLATED_HCP_IN_SPERM_DN	24	-0.680074	-1.88704	0	0.0146148	0.708	1998	tags=54%, list=12%, signal=61%
KEGG_ASCORBATE_AND_ALDARATE_METABOLISM	25	-0.678682	-1.88987	0	0.0142602	0.699	2104	tags=72%, list=12%, signal=82%
CAMPS_COLON_CANCER_COPY_NUMBER_UP	81	-0.542049	-1.89432	0	0.0138557	0.677	889	tags=16%, list=5%, signal=17%
REACTOME_ACTIVATION_OF_ATR_IN_RESPONSE_TO_REPLICATION_STRESS	37	-0.622659	-1.89499	0.00209205	0.0139938	0.672	5976	tags=84%, list=35%, signal=128%
KANG_DOXORUBICIN_RESISTANCE_UP	51	-0.589399	-1.90141	0	0.0131791	0.642	5645	tags=75%, list=33%, signal=110%
KEGG_DNA_REPLICATION	36	-0.638929	-1.91345	0	0.0113735	0.58	4307	tags=67%, list=25%, signal=89%
REACTOME_HOMOLOGY_DIRECTED_REPAIR	130	-0.514491	-1.91794	0	0.0108515	0.557	4696	tags=52%, list=27%, signal=71%
REACTOME_GLUCURONIDATION	25	-0.681864	-1.92129	0	0.0106174	0.535	2104	tags=72%, list=12%, signal=82%
REN_BOUND_BY_E2F	60	-0.590237	-1.92665	0	0.0101397	0.506	5965	tags=75%, list=34%, signal=114%
REACTOME_CYTOCHROME_P450_ARRANGED_BY_SUBSTRATE_TYPE	62	-0.575454	-1.9343	0	0.00941582	0.466	1501	tags=39%, list=9%, signal=42%
REACTOME_MEIOTIC_SYNAPSIS	74	-0.558981	-1.93813	0	0.00926783	0.452	3957	tags=43%, list=23%, signal=56%
REACTOME_KERATINIZATION	147	-0.509229	-1.94133	0	0.00920548	0.447	1750	tags=33%, list=10%, signal=37%
PUJANA_BRCA_CENTERED_NETWORK	115	-0.536233	-1.94353	0	0.00920413	0.439	6143	tags=68%, list=35%, signal=104%
REACTOME_REPRODUCTION	134	-0.508953	-1.94543	0	0.00918826	0.431	3274	tags=40%, list=19%, signal=49%
KAUFFMANN_DNA_REPAIR_GENES	219	-0.481748	-1.9514	0	0.00860757	0.402	4734	tags=44%, list=27%, signal=60%
REACTOME_HOMOLOGOUS_DNA_PAIRING_AND_STRAND_EXCHANGE	41	-0.625584	-1.96423	0.00212766	0.00722106	0.336	4696	tags=66%, list=27%, signal=90%
REACTOME_HDR_THROUGH_HOMOLOGOUS_RECOMBINATION_HRR	66	-0.575331	-1.96968	0	0.00692616	0.317	4696	tags=59%, list=27%, signal=81%
WHITFIELD_CELL_CYCLE_G1_S	124	-0.525625	-1.97074	0	0.00700472	0.312	5108	tags=60%, list=30%, signal=84%
REACTOME_ACTIVATION_OF_THE_PRE_REPLICATIVE_COMPLEX	33	-0.659923	-1.97213	0	0.00716702	0.312	4307	tags=73%, list=25%, signal=97%
KEGG_PENTOSE_AND_GLUCURONATE_INTERCONVERSIONS	28	-0.689202	-1.97596	0	0.00686416	0.292	2104	tags=68%, list=12%, signal=77%
ISHIDA_E2F_TARGETS	49	-0.611957	-1.98144	0	0.00662064	0.277	4896	tags=71%, list=28%, signal=99%
CROONQUIST_IL6_DEPRIVATION_DN	93	-0.555339	-1.98454	0	0.00648847	0.264	6177	tags=77%, list=36%, signal=120%
WEBER_METHYLATED_HCP_IN_FIBROBLAST_DN	35	-0.654935	-1.98588	0	0.00654323	0.257	1884	tags=49%, list=11%, signal=54%
KONG_E2F3_TARGETS	98	-0.547956	-1.98816	0	0.00655946	0.247	4480	tags=59%, list=26%, signal=79%
REACTOME_G2_M_DNA_DAMAGE_CHECKPOINT	87	-0.549436	-1.99314	0	0.00636205	0.231	4307	tags=49%, list=25%, signal=65%
DUTERTRE_ESTRADIOL_RESPONSE_24HR_UP	314	-0.473797	-1.99346	0	0.00659149	0.231	4480	tags=62%, list=26%, signal=82%
SONG_TARGETS_OF_IE86_CMV_PROTEIN	54	-0.6069	-2.00044	0	0.00592073	0.202	4407	tags=69%, list=25%, signal=92%
HOLLERN_EMT_BREAST_TUMOR_DN	121	-0.533264	-2.00117	0	0.00609967	0.199	3996	tags=45%, list=23%, signal=59%
PUJANA_BREAST_CANCER_WITH_BRCA1_MUTATED_UP	55	-0.611603	-2.00601	0	0.00592944	0.187	4359	tags=67%, list=25%, signal=90%
ODONNELL_METASTASIS_DN	24	-0.721666	-2.0115	0.00207039	0.00571374	0.174	3727	tags=67%, list=22%, signal=85%
REACTOME_PHASE_I_FUNCTIONALIZATION_OF_COMPOUNDS	102	-0.553263	-2.01453	0	0.00575303	0.17	1564	tags=36%, list=9%, signal=40%
REACTOME_DNA_STRAND_ELONGATION	32	-0.68686	-2.02349	0	0.00508079	0.145	3947	tags=78%, list=23%, signal=101%
REACTOME_MEIOSIS	111	-0.559405	-2.06406	0	0.00276738	0.078	4416	tags=50%, list=26%, signal=66%
KEGG_RETINOL_METABOLISM	64	-0.6146	-2.07214	0	0.00256894	0.068	2104	tags=56%, list=12%, signal=64%
PUJANA_XPRSS_INT_NETWORK	161	-0.535054	-2.07223	0	0.0027295	0.068	6430	tags=73%, list=37%, signal=116%
ROSTY_CERVICAL_CANCER_PROLIFERATION_CLUSTER	136	-0.547665	-2.09506	0	0.00192949	0.044	4119	tags=56%, list=24%, signal=73%
REACTOME_FORMATION_OF_THE_CORNIFIED_ENVELOPE	126	-0.549509	-2.0966	0	0.00197874	0.042	1707	tags=32%, list=10%, signal=35%
KAUFFMANN_MELANOMA_RELAPSE_UP	60	-0.639101	-2.12342	0	0.00108892	0.021	3982	tags=60%, list=23%, signal=78%
WENG_POR_TARGETS_GLOBAL_UP	20	-0.809007	-2.12925	0	0.00113003	0.02	839	tags=35%, list=5%, signal=37%
REACTOME_BIOLOGICAL_OXIDATIONS	212	-0.5291	-2.13368	0	0.000956153	0.015	2168	tags=38%, list=13%, signal=43%
REACTOME_FATTY_ACIDS	15	-0.85884	-2.14679	0	0.000742567	0.012	1324	tags=73%, list=8%, signal=79%
RICKMAN_TUMOR_DIFFERENTIATED_WELL_VS_POORLY_UP	226	-0.55938	-2.24955	0	0	0	6110	tags=70%, list=35%, signal=107%
KEGG_DRUG_METABOLISM_CYTOCHROME_P450	69	-0.681795	-2.29723	0	0	0	1927	tags=61%, list=11%, signal=68%
RICKMAN_TUMOR_DIFFERENTIATED_WELL_VS_MODERATELY_UP	101	-0.635532	-2.3194	0	0	0	4104	tags=60%, list=24%, signal=79%
KEGG_METABOLISM_OF_XENOBIOTICS_BY_CYTOCHROME_P450	67	-0.685124	-2.31993	0	0	0	1935	tags=66%, list=11%, signal=74%
PYEON_CANCER_HEAD_AND_NECK_VS_CERVICAL_UP	177	-0.62331	-2.46152	0	0	0	4205	tags=63%, list=24%, signal=82%
SLEBOS_HEAD_AND_NECK_CANCER_WITH_HPV_UP	71	-0.731061	-2.51603	0	0	0	4379	tags=90%, list=25%, signal=120%
BOSCO_EPITHELIAL_DIFFERENTIATION_MODULE	62	-0.763994	-2.56204	0	0	0	2170	tags=66%, list=13%, signal=75%
PYEON_HPV_POSITIVE_TUMORS_UP	86	-0.765223	-2.67477	0	0	0	3330	tags=83%, list=19%, signal=102%
RICKMAN_HEAD_AND_NECK_CANCER_E	80	-0.829804	-2.92412	0	0	0	1223	tags=71%, list=7%, signal=76%

## Sheet: Table_S6_C5_GSEA
Table S6. Significant MSigDB C5 (GO gene sets) terms among low-risk and high-risk groups of the pan-SCC cohort by GSEA.
NAME	SIZE	ES	NES	NOM p-val	FDR q-val	FWER p-val	RANK AT MAX	LEADING EDGE
GO_EXTRACELLULAR_STRUCTURE_ORGANIZATION	357	0.672056	2.77967	0	0	0	2805	tags=58%, list=16%, signal=68%
GO_EXTRACELLULAR_MATRIX_STRUCTURAL_CONSTITUENT	158	0.701008	2.64015	0	0	0	1771	tags=54%, list=10%, signal=60%
GO_COLLAGEN_CONTAINING_EXTRACELLULAR_MATRIX	397	0.623894	2.58031	0	0	0	2440	tags=52%, list=14%, signal=59%
GO_ENDOPLASMIC_RETICULUM_LUMEN	300	0.627956	2.543	0	0	0	3378	tags=56%, list=20%, signal=68%
GO_BLOOD_MICROPARTICLE	110	0.68856	2.47542	0	0	0	2552	tags=49%, list=15%, signal=57%
GO_COLLAGEN_CATABOLIC_PROCESS	44	0.785587	2.46376	0	0	0	1649	tags=64%, list=10%, signal=70%
GO_COLLAGEN_METABOLIC_PROCESS	102	0.692556	2.45202	0	0	0	1649	tags=51%, list=10%, signal=56%
GO_EXTRACELLULAR_MATRIX_DISASSEMBLY	73	0.723528	2.44853	0	0	0	2647	tags=66%, list=15%, signal=77%
GO_PLATELET_DEGRANULATION	125	0.666495	2.44334	0	0	0	2887	tags=51%, list=17%, signal=61%
GO_COLLAGEN_BINDING	66	0.72697	2.42624	0	0	0	2131	tags=64%, list=12%, signal=72%
GO_PLATELET_ALPHA_GRANULE_LUMEN	66	0.719973	2.40207	0	0	0	2157	tags=50%, list=12%, signal=57%
GO_PLATELET_ALPHA_GRANULE	90	0.679849	2.37907	0	0	0	2659	tags=50%, list=15%, signal=59%
GO_CONTRACTILE_FIBER	230	0.600593	2.3786	0	0	0	3133	tags=49%, list=18%, signal=59%
GO_COLLAGEN_FIBRIL_ORGANIZATION	52	0.754945	2.36446	0	0	0	2773	tags=73%, list=16%, signal=87%
GO_GLYCOSAMINOGLYCAN_BINDING	218	0.593902	2.33332	0	0	0	2679	tags=51%, list=15%, signal=59%
GO_CELL_SUBSTRATE_JUNCTION	406	0.560491	2.33331	0	0	0	3348	tags=40%, list=19%, signal=48%
GO_ENDOTHELIAL_CELL_PROLIFERATION	132	0.629808	2.3258	0	0	0	3419	tags=50%, list=20%, signal=62%
GO_METALLOENDOPEPTIDASE_ACTIVITY	97	0.65147	2.32424	0	0	0	1449	tags=39%, list=8%, signal=43%
GO_INTEGRIN_BINDING	133	0.630949	2.3125	0	0	0	2671	tags=53%, list=15%, signal=62%
GO_REGULATION_OF_COAGULATION	81	0.654786	2.30536	0	0	0	1787	tags=47%, list=10%, signal=52%
GO_NEGATIVE_REGULATION_OF_WOUND_HEALING	73	0.682029	2.28362	0	0	0	2450	tags=49%, list=14%, signal=57%
GO_HEPARIN_BINDING	165	0.59732	2.27784	0	0	0	2382	tags=50%, list=14%, signal=57%
GO_MYOFIBRIL_ASSEMBLY	64	0.686129	2.27139	0	0	0	2080	tags=52%, list=12%, signal=58%
GO_SARCOMERE_ORGANIZATION	44	0.736352	2.25933	0	0	0	2080	tags=55%, list=12%, signal=62%
GO_I_BAND	137	0.604791	2.25469	0	0	0	3112	tags=48%, list=18%, signal=58%
GO_REGULATION_OF_WOUND_HEALING	135	0.60638	2.24172	0	4.83094e-05	0.001	2450	tags=41%, list=14%, signal=48%
GO_COLLAGEN_TRIMER	84	0.645983	2.2367	0	9.26467e-05	0.002	2425	tags=62%, list=14%, signal=72%
GO_BASEMENT_MEMBRANE	93	0.627541	2.23634	0	8.93379e-05	0.002	2800	tags=56%, list=16%, signal=66%
GO_ENDODERM_FORMATION	50	0.717875	2.23448	0	8.62573e-05	0.002	1812	tags=54%, list=10%, signal=60%
GO_EXTRACELLULAR_MATRIX_BINDING	53	0.694535	2.22742	0	8.3382e-05	0.002	3362	tags=66%, list=19%, signal=82%
GO_MUSCLE_FILAMENT_SLIDING	39	0.74589	2.22579	0	8.06923e-05	0.002	3677	tags=82%, list=21%, signal=104%
GO_PROTEIN_LIPID_COMPLEX	36	0.757369	2.2231	0	0.000116589	0.003	1198	tags=39%, list=7%, signal=42%
GO_PROTEIN_CONTAINING_COMPLEX_REMODELING	28	0.775169	2.22284	0	0.000113056	0.003	920	tags=43%, list=5%, signal=45%
GO_POSITIVE_REGULATION_OF_FATTY_ACID_METABOLIC_PROCESS	33	0.779387	2.21591	0	0.000109731	0.003	1361	tags=33%, list=8%, signal=36%
GO_CELL_ADHESION_MEDIATED_BY_INTEGRIN	67	0.671265	2.21559	0	0.000106595	0.003	2720	tags=52%, list=16%, signal=62%
GO_HIGH_DENSITY_LIPOPROTEIN_PARTICLE	25	0.802473	2.20818	0	0.000103634	0.003	1173	tags=44%, list=7%, signal=47%
GO_ACUTE_PHASE_RESPONSE	45	0.707612	2.19517	0	0.000134293	0.004	1233	tags=49%, list=7%, signal=53%
GO_POSITIVE_REGULATION_OF_VASCULATURE_DEVELOPMENT	179	0.570895	2.19074	0	0.000130759	0.004	3319	tags=46%, list=19%, signal=56%
GO_VESICLE_LUMEN	316	0.534557	2.1817	0	0.000127406	0.004	3726	tags=43%, list=22%, signal=53%
GO_NEGATIVE_REGULATION_OF_COAGULATION	54	0.682258	2.17882	0	0.000124221	0.004	1719	tags=48%, list=10%, signal=53%
GO_ENDODERM_DEVELOPMENT	74	0.643263	2.17647	0	0.000121191	0.004	1812	tags=42%, list=10%, signal=47%
GO_PHAGOCYTOSIS	254	0.545574	2.17217	0	0.000148201	0.005	3253	tags=39%, list=19%, signal=47%
GO_TRIGLYCERIDE_RICH_PLASMA_LIPOPROTEIN_PARTICLE	18	0.871823	2.17203	0	0.000144754	0.005	769	tags=44%, list=4%, signal=46%
GO_BASEMENT_MEMBRANE_ORGANIZATION	29	0.769173	2.172	0	0.000141464	0.005	3362	tags=76%, list=19%, signal=94%
GO_REGULATION_OF_PHAGOCYTOSIS	89	0.623649	2.17194	0	0.000138321	0.005	3238	tags=51%, list=19%, signal=62%
GO_FIBRINOLYSIS	27	0.775012	2.17053	0	0.000135314	0.005	386	tags=41%, list=2%, signal=42%
GO_HOMOPHILIC_CELL_ADHESION_VIA_PLASMA_MEMBRANE_ADHESION_MOLECULES	162	0.569866	2.16822	0	0.000132435	0.005	3211	tags=52%, list=19%, signal=64%
GO_NEGATIVE_REGULATION_OF_RESPONSE_TO_WOUNDING	86	0.625439	2.16351	0	0.000129676	0.005	2712	tags=45%, list=16%, signal=54%
GO_REGULATION_OF_LIPOPROTEIN_LIPASE_ACTIVITY	21	0.824336	2.16231	0	0.000127029	0.005	924	tags=48%, list=5%, signal=50%
GO_PROTEIN_LIPID_COMPLEX_SUBUNIT_ORGANIZATION	46	0.690811	2.16024	0	0.000124489	0.005	3396	tags=63%, list=20%, signal=78%
GO_REGULATION_OF_RENAL_SYSTEM_PROCESS	33	0.737209	2.15707	0	0.000122048	0.005	2696	tags=67%, list=16%, signal=79%
GO_CYTOKINE_PRODUCTION_INVOLVED_IN_IMMUNE_RESPONSE	103	0.600404	2.15212	0	0.000168062	0.007	3833	tags=47%, list=22%, signal=59%
GO_CELL_SUBSTRATE_ADHESION	336	0.525302	2.15144	0	0.000164891	0.007	2711	tags=38%, list=16%, signal=44%
GO_METALLOPEPTIDASE_ACTIVITY	172	0.561708	2.14814	0	0.000161838	0.007	1519	tags=30%, list=9%, signal=32%
GO_POSITIVE_REGULATION_OF_VASOCONSTRICTION	31	0.73984	2.14593	0	0.000158895	0.007	1549	tags=48%, list=9%, signal=53%
GO_TISSUE_MIGRATION	276	0.537	2.14417	0	0.000156058	0.007	3468	tags=43%, list=20%, signal=54%
GO_POSITIVE_REGULATION_OF_EPITHELIAL_CELL_MIGRATION	135	0.578279	2.14282	0	0.000175474	0.008	3563	tags=47%, list=21%, signal=59%
GO_POST_TRANSLATIONAL_PROTEIN_MODIFICATION	352	0.517707	2.1409	0	0.000172449	0.008	2901	tags=24%, list=17%, signal=28%
GO_ENDOCYTIC_VESICLE	288	0.524976	2.13824	0	0.000190494	0.009	3568	tags=40%, list=21%, signal=49%
GO_PLASMINOGEN_ACTIVATION	23	0.796068	2.13438	0	0.000207611	0.01	1603	tags=52%, list=9%, signal=57%
GO_POSITIVE_REGULATION_OF_ENDOTHELIAL_CELL_PROLIFERATION	89	0.612927	2.13316	0	0.000204208	0.01	3419	tags=46%, list=20%, signal=57%
GO_ACUTE_INFLAMMATORY_RESPONSE	103	0.605793	2.133	0	0.000200914	0.01	2427	tags=46%, list=14%, signal=53%
GO_CHOLESTEROL_EFFLUX	42	0.70138	2.12506	0	0.000256616	0.013	549	tags=19%, list=3%, signal=20%
GO_QUATERNARY_AMMONIUM_GROUP_BINDING	26	0.775613	2.1242	0	0.000252606	0.013	219	tags=19%, list=1%, signal=19%
GO_PROTEIN_LIPID_COMPLEX_ASSEMBLY	30	0.744404	2.12387	0	0.00024872	0.013	1239	tags=33%, list=7%, signal=36%
GO_MUSCLE_CELL_DEVELOPMENT	164	0.559209	2.11994	0	0.000244951	0.013	2673	tags=41%, list=15%, signal=49%
GO_REGULATION_OF_CYTOKINE_PRODUCTION_INVOLVED_IN_IMMUNE_RESPONSE	85	0.611209	2.11696	0	0.000278797	0.014	3721	tags=46%, list=21%, signal=58%
GO_REGULATION_OF_LIPID_LOCALIZATION	130	0.57409	2.11457	0	0.000330288	0.017	1756	tags=27%, list=10%, signal=30%
GO_STEROL_HOMEOSTASIS	80	0.61261	2.10287	0	0.000362725	0.019	1833	tags=31%, list=11%, signal=35%
GO_REGULATION_OF_MACROPHAGE_DERIVED_FOAM_CELL_DIFFERENTIATION	29	0.735893	2.10227	0	0.000375758	0.02	1754	tags=45%, list=10%, signal=50%
GO_ACYLGLYCEROL_HOMEOSTASIS	31	0.726275	2.10185	0	0.000370466	0.02	3382	tags=65%, list=20%, signal=80%
GO_POSITIVE_REGULATION_OF_STEROID_METABOLIC_PROCESS	26	0.762732	2.09692	0	0.000382766	0.02	1754	tags=38%, list=10%, signal=43%
GO_ENDOTHELIAL_CELL_APOPTOTIC_PROCESS	53	0.642399	2.0955	0	0.000377522	0.02	2285	tags=43%, list=13%, signal=50%
GO_STRIATED_MUSCLE_CELL_DIFFERENTIATION	256	0.52307	2.09463	0	0.000406887	0.022	2703	tags=38%, list=16%, signal=45%
GO_CELL_MATRIX_ADHESION	219	0.536079	2.09453	0	0.000401462	0.022	2711	tags=39%, list=16%, signal=46%
GO_INSULIN_LIKE_GROWTH_FACTOR_BINDING	29	0.728632	2.08759	0	0.000479152	0.025	2004	tags=59%, list=12%, signal=66%
GO_A_BAND	38	0.69191	2.08288	0	0.000505688	0.027	1809	tags=45%, list=10%, signal=50%
GO_REGULATION_OF_LIPID_TRANSPORT	101	0.585023	2.08221	0	0.000499205	0.027	1756	tags=27%, list=10%, signal=30%
GO_REGULATION_OF_STEROL_TRANSPORT	45	0.672826	2.08164	0	0.000508735	0.028	549	tags=18%, list=3%, signal=18%
GO_TISSUE_REMODELING	163	0.546518	2.08121	0	0.000502375	0.028	2705	tags=44%, list=16%, signal=52%
GO_REGULATION_OF_EPITHELIAL_CELL_MIGRATION	208	0.534033	2.08051	0	0.000512001	0.029	3587	tags=45%, list=21%, signal=56%
GO_LIPOPROTEIN_PARTICLE_RECEPTOR_BINDING	25	0.75039	2.07808	0	0.000505757	0.029	935	tags=28%, list=5%, signal=30%
GO_ENDOTHELIAL_CELL_MIGRATION	191	0.543509	2.07458	0	0.000515418	0.03	3587	tags=46%, list=21%, signal=57%
GO_PROTEIN_ACTIVATION_CASCADE	25	0.773536	2.07439	0.00194932	0.000509282	0.03	1508	tags=44%, list=9%, signal=48%
GO_REGULATION_OF_METANEPHROS_DEVELOPMENT	23	0.78361	2.07336	0	0.000517958	0.031	2934	tags=74%, list=17%, signal=89%
GO_MUSCLE_ORGAN_MORPHOGENESIS	81	0.604133	2.07316	0	0.000511936	0.031	2448	tags=44%, list=14%, signal=52%
GO_REGULATION_OF_HETEROTYPIC_CELL_CELL_ADHESION	25	0.754573	2.07306	0	0.000506051	0.031	1154	tags=40%, list=7%, signal=43%
GO_CHEMOKINE_ACTIVITY	46	0.65578	2.07243	0	0.000500301	0.031	3345	tags=61%, list=19%, signal=75%
GO_NEGATIVE_REGULATION_OF_EXTRINSIC_APOPTOTIC_SIGNALING_PATHWAY_VIA_DEATH_DOMAIN_RECEPTORS	36	0.689615	2.07203	0	0.000508512	0.032	1930	tags=28%, list=11%, signal=31%
GO_POSITIVE_REGULATION_OF_PHAGOCYTOSIS	66	0.634845	2.07118	0	0.000530954	0.034	3238	tags=50%, list=19%, signal=61%
GO_HEART_MORPHOGENESIS	248	0.514521	2.06788	0	0.00056617	0.037	3024	tags=41%, list=17%, signal=49%
GO_CARGO_RECEPTOR_ACTIVITY	76	0.607192	2.06777	0	0.000560016	0.037	3236	tags=59%, list=19%, signal=73%
GO_REGULATION_OF_FATTY_ACID_METABOLIC_PROCESS	82	0.590129	2.06518	0	0.000553994	0.037	1361	tags=17%, list=8%, signal=18%
GO_NEGATIVE_REGULATION_OF_ENDOTHELIAL_CELL_PROLIFERATION	33	0.706478	2.0646	0	0.000548101	0.037	3283	tags=67%, list=19%, signal=82%
GO_POSITIVE_REGULATION_OF_INTERLEUKIN_8_PRODUCTION	47	0.668722	2.06154	0	0.000581884	0.04	2204	tags=38%, list=13%, signal=44%
GO_STRIATED_MUSCLE_CONTRACTION	166	0.545566	2.05713	0	0.000641164	0.045	2676	tags=37%, list=15%, signal=43%
GO_PROTEIN_LIPID_COMPLEX_BINDING	28	0.734577	2.05645	0	0.000634554	0.045	1027	tags=39%, list=6%, signal=42%
GO_REGULATION_OF_CELL_SUBSTRATE_ADHESION	198	0.530259	2.05275	0	0.000653344	0.047	2477	tags=33%, list=14%, signal=38%
GO_REGULATION_OF_FATTY_ACID_BIOSYNTHETIC_PROCESS	45	0.658934	2.05241	0	0.000646745	0.047	477	tags=13%, list=3%, signal=14%
GO_POSITIVE_REGULATION_OF_EPITHELIAL_CELL_PROLIFERATION	180	0.527821	2.05143	0	0.000652842	0.048	2325	tags=35%, list=13%, signal=40%
GO_NEGATIVE_REGULATION_OF_CYTOKINE_SECRETION	62	0.620463	2.05095	0	0.000658709	0.049	3095	tags=45%, list=18%, signal=55%
GO_REGULATION_OF_RESPONSE_TO_WOUNDING	163	0.545244	2.05041	0	0.000664196	0.05	2712	tags=38%, list=16%, signal=45%
GO_ZYMOGEN_ACTIVATION	50	0.642697	2.04968	0	0.000682119	0.052	2690	tags=44%, list=16%, signal=52%
GO_BLOOD_VESSEL_REMODELING	39	0.680114	2.04963	0	0.000675561	0.052	2597	tags=54%, list=15%, signal=63%
GO_SCAVENGER_RECEPTOR_ACTIVITY	51	0.648668	2.0494	0	0.000669127	0.052	2702	tags=59%, list=16%, signal=69%
GO_FOAM_CELL_DIFFERENTIATION	34	0.706532	2.04918	0	0.000674601	0.053	3080	tags=56%, list=18%, signal=68%
GO_CELL_CELL_ADHESION_VIA_PLASMA_MEMBRANE_ADHESION_MOLECULES	264	0.507624	2.04818	0	0.000691553	0.055	3211	tags=46%, list=19%, signal=56%
GO_POSITIVE_REGULATION_OF_ERK1_AND_ERK2_CASCADE	190	0.533786	2.04751	0	0.00068515	0.055	2484	tags=36%, list=14%, signal=42%
GO_POSITIVE_REGULATION_OF_SMALL_GTPASE_MEDIATED_SIGNAL_TRANSDUCTION	69	0.605532	2.04678	0	0.000678864	0.055	3543	tags=45%, list=20%, signal=56%
GO_POSITIVE_REGULATION_OF_CYTOKINE_BIOSYNTHETIC_PROCESS	65	0.617338	2.0439	0	0.000707249	0.058	2722	tags=35%, list=16%, signal=42%
GO_REGULATION_OF_VASCULATURE_DEVELOPMENT	305	0.503104	2.04331	0	0.000700877	0.058	2877	tags=39%, list=17%, signal=46%
GO_HETEROTYPIC_CELL_CELL_ADHESION	61	0.638669	2.04208	0	0.000728373	0.061	2771	tags=44%, list=16%, signal=53%
GO_CHEMOKINE_PRODUCTION	83	0.592771	2.03378	0	0.000844952	0.071	3279	tags=46%, list=19%, signal=56%
GO_SPROUTING_ANGIOGENESIS	109	0.57444	2.0331	0	0.000848419	0.072	2293	tags=39%, list=13%, signal=45%
GO_CARDIAC_MYOFIBRIL_ASSEMBLY	22	0.752559	2.03083	0	0.00087398	0.075	1844	tags=59%, list=11%, signal=66%
GO_POSITIVE_REGULATION_OF_SPROUTING_ANGIOGENESIS	37	0.683819	2.0301	0	0.000866446	0.075	3148	tags=51%, list=18%, signal=63%
GO_CHEMOKINE_RECEPTOR_BINDING	57	0.624047	2.02993	0	0.00086988	0.076	3345	tags=54%, list=19%, signal=67%
GO_PROTEIN_OXIDATION	15	0.821903	2.0277	0	0.000894249	0.079	829	tags=33%, list=5%, signal=35%
GO_ACTIN_MEDIATED_CELL_CONTRACTION	114	0.56547	2.02678	0	0.000897263	0.08	3220	tags=49%, list=19%, signal=60%
GO_ACTOMYOSIN_STRUCTURE_ORGANIZATION	184	0.524101	2.0245	0	0.000973344	0.087	3237	tags=40%, list=19%, signal=49%
GO_REGULATION_OF_LIPID_CATABOLIC_PROCESS	52	0.643566	2.02359	0	0.00100697	0.091	1995	tags=31%, list=12%, signal=35%
GO_NEGATIVE_REGULATION_OF_BLOOD_VESSEL_DIAMETER	79	0.59489	2.02229	0	0.00102955	0.093	2740	tags=51%, list=16%, signal=60%
GO_COMPLEX_OF_COLLAGEN_TRIMERS	21	0.763007	2.02122	0	0.00104159	0.095	1857	tags=67%, list=11%, signal=75%
GO_POSITIVE_REGULATION_OF_CHEMOKINE_PRODUCTION	55	0.628818	2.02085	0	0.00103319	0.095	3279	tags=45%, list=19%, signal=56%
GO_HIGH_DENSITY_LIPOPROTEIN_PARTICLE_REMODELING	17	0.807689	2.01991	0	0.00105484	0.098	710	tags=35%, list=4%, signal=37%
GO_STEROID_ESTERIFICATION	16	0.812784	2.01897	0	0.00107638	0.101	581	tags=31%, list=3%, signal=32%
GO_MUSCLE_CELL_FATE_COMMITMENT	16	0.826013	2.01796	0	0.00110719	0.105	1078	tags=44%, list=6%, signal=47%
GO_ACTIN_FILAMENT_BASED_MOVEMENT	136	0.544841	2.01611	0	0.00115776	0.11	3220	tags=46%, list=19%, signal=56%
GO_REGULATION_OF_HUMORAL_IMMUNE_RESPONSE	68	0.607145	2.016	0	0.00115851	0.111	2354	tags=54%, list=14%, signal=63%
GO_LEUKOCYTE_MIGRATION	422	0.481211	2.0154	0	0.00117896	0.114	3671	tags=44%, list=21%, signal=55%
GO_CYTOKINE_METABOLIC_PROCESS	112	0.562524	2.01328	0	0.0012183	0.119	2722	tags=33%, list=16%, signal=39%
GO_POSITIVE_REGULATION_OF_LIPID_METABOLIC_PROCESS	136	0.540505	2.01228	0	0.00121842	0.12	2260	tags=27%, list=13%, signal=31%
GO_HUMORAL_IMMUNE_RESPONSE	222	0.509977	2.01196	0	0.00120925	0.12	2514	tags=40%, list=15%, signal=46%
GO_POSITIVE_REGULATION_OF_PEPTIDE_SECRETION	280	0.496319	2.01169	0	0.00120023	0.12	2268	tags=29%, list=13%, signal=33%
GO_ERK1_AND_ERK2_CASCADE	286	0.496318	2.00655	0	0.001312	0.129	2484	tags=33%, list=14%, signal=38%
GO_CYTOKINE_SECRETION	224	0.509251	2.00583	0	0.00131155	0.13	3610	tags=44%, list=21%, signal=55%
GO_NEGATIVE_REGULATION_OF_RESPONSE_TO_EXTERNAL_STIMULUS	351	0.484571	2.00464	0	0.00131113	0.131	2498	tags=29%, list=14%, signal=33%
GO_CARDIAC_MUSCLE_TISSUE_MORPHOGENESIS	63	0.620952	2.00386	0	0.0013287	0.133	2448	tags=48%, list=14%, signal=55%
GO_MACROPHAGE_ACTIVATION	91	0.572022	2.00346	0	0.00133713	0.134	3354	tags=48%, list=19%, signal=60%
GO_REGULATION_OF_EXTRINSIC_APOPTOTIC_SIGNALING_PATHWAY	149	0.538842	2.00271	0	0.00136331	0.137	2129	tags=26%, list=12%, signal=30%
GO_NEGATIVE_REGULATION_OF_EXTRINSIC_APOPTOTIC_SIGNALING_PATHWAY	99	0.568805	2.00211	0	0.00138012	0.139	2129	tags=28%, list=12%, signal=32%
GO_REGULATION_OF_SYNCYTIUM_FORMATION_BY_PLASMA_MEMBRANE_FUSION	28	0.72609	2.00123	0	0.00138795	0.141	3345	tags=68%, list=19%, signal=84%
GO_MUSCLE_CELL_DIFFERENTIATION	332	0.491347	2.00088	0	0.00138697	0.142	2703	tags=33%, list=16%, signal=38%
GO_RESPONSE_TO_CHEMOKINE	94	0.57736	2.00078	0	0.00137733	0.142	3792	tags=52%, list=22%, signal=66%
GO_RECEPTOR_MEDIATED_ENDOCYTOSIS	249	0.503754	2.00011	0	0.00137654	0.143	3789	tags=44%, list=22%, signal=56%
GO_REGULATION_OF_LIPASE_ACTIVITY	94	0.569624	1.99918	0	0.00139324	0.144	3572	tags=46%, list=21%, signal=57%
GO_SUBSTRATE_ADHESION_DEPENDENT_CELL_SPREADING	94	0.577097	1.9985	0	0.00139234	0.145	2570	tags=37%, list=15%, signal=43%
GO_POSITIVE_REGULATION_OF_LIPID_CATABOLIC_PROCESS	25	0.739336	1.99724	0	0.00138293	0.145	1106	tags=36%, list=6%, signal=38%
GO_NEGATIVE_REGULATION_OF_CYTOKINE_PRODUCTION	261	0.496414	1.9955	0	0.001407	0.148	3095	tags=33%, list=18%, signal=40%
GO_SARCOLEMMA	131	0.545397	1.99153	0	0.00154707	0.162	3111	tags=45%, list=18%, signal=54%
GO_REVERSE_CHOLESTEROL_TRANSPORT	16	0.817329	1.98882	0	0.00165368	0.173	710	tags=38%, list=4%, signal=39%
GO_GROWTH_FACTOR_RECEPTOR_BINDING	129	0.541467	1.98522	0	0.00178314	0.186	2224	tags=30%, list=13%, signal=34%
GO_EOSINOPHIL_MIGRATION	24	0.732845	1.98518	0	0.00177148	0.186	2035	tags=58%, list=12%, signal=66%
GO_ENDOCYTIC_VESICLE_LUMEN	20	0.761125	1.98433	0	0.001809	0.192	3283	tags=80%, list=19%, signal=99%
GO_INTERLEUKIN_1_PRODUCTION	99	0.561034	1.9827	0	0.00185359	0.198	2738	tags=41%, list=16%, signal=49%
GO_POSITIVE_REGULATION_OF_ENDOTHELIAL_CELL_MIGRATION	92	0.56151	1.98133	0	0.00186566	0.2	3563	tags=48%, list=21%, signal=60%
GO_NEGATIVE_REGULATION_OF_ENDOTHELIAL_CELL_APOPTOTIC_PROCESS	28	0.70419	1.98014	0	0.00188534	0.203	2285	tags=50%, list=13%, signal=58%
GO_CARDIAC_MUSCLE_TISSUE_DEVELOPMENT	202	0.510228	1.97842	0	0.00192887	0.208	2703	tags=38%, list=16%, signal=44%
GO_EXTRACELLULAR_MATRIX_STRUCTURAL_CONSTITUENT_CONFERRING_TENSILE_STRENGTH	41	0.663658	1.97776	0	0.00193263	0.209	2544	tags=66%, list=15%, signal=77%
GO_GROWTH_FACTOR_ACTIVITY	147	0.528384	1.97772	0	0.00192055	0.209	2406	tags=41%, list=14%, signal=48%
GO_POSITIVE_REGULATION_OF_CALCIUM_ION_IMPORT	20	0.762898	1.97706	0	0.00193985	0.211	2050	tags=50%, list=12%, signal=57%
GO_CARDIAC_MUSCLE_CELL_DIFFERENTIATION	108	0.551874	1.97698	0	0.00193573	0.212	2921	tags=44%, list=17%, signal=52%
GO_RESPONSE_TO_ESTROGEN	71	0.588911	1.9766	0	0.00197021	0.216	2282	tags=35%, list=13%, signal=40%
GO_POSITIVE_REGULATION_OF_EXTRACELLULAR_MATRIX_ORGANIZATION	19	0.775273	1.97597	0	0.00198133	0.219	3462	tags=68%, list=20%, signal=85%
GO_ANIMAL_ORGAN_REGENERATION	72	0.575619	1.97526	0	0.00199963	0.222	2618	tags=38%, list=15%, signal=44%
GO_COMPLEMENT_ACTIVATION	66	0.598123	1.97377	0	0.00204819	0.228	2354	tags=55%, list=14%, signal=63%
GO_CHONDROCYTE_DEVELOPMENT	44	0.624444	1.97265	0	0.00206606	0.232	2699	tags=55%, list=16%, signal=64%
GO_PROTEIN_COMPLEX_INVOLVED_IN_CELL_ADHESION	34	0.678272	1.97258	0	0.00206118	0.232	3146	tags=62%, list=18%, signal=75%
GO_POSITIVE_REGULATION_OF_MACROPHAGE_DERIVED_FOAM_CELL_DIFFERENTIATION	16	0.788661	1.97052	0	0.00214573	0.239	1754	tags=56%, list=10%, signal=63%
GO_INTEGRIN_MEDIATED_SIGNALING_PATHWAY	99	0.557817	1.9698	0	0.00219912	0.246	3146	tags=49%, list=18%, signal=60%
GO_BIOMINERALIZATION	150	0.524006	1.96932	0	0.00221555	0.249	2705	tags=39%, list=16%, signal=46%
GO_MUSCLE_CONTRACTION	343	0.478689	1.96771	0	0.00228982	0.259	2720	tags=38%, list=16%, signal=44%
GO_INTERLEUKIN_1_BETA_PRODUCTION	86	0.566011	1.96749	0	0.00229097	0.26	2738	tags=41%, list=16%, signal=48%
GO_POSITIVE_REGULATION_OF_CYTOKINE_SECRETION	133	0.527939	1.96624	0	0.00229928	0.263	3610	tags=47%, list=21%, signal=58%
GO_CARDIAC_EPITHELIAL_TO_MESENCHYMAL_TRANSITION	31	0.676741	1.9658	0	0.00232891	0.267	2325	tags=61%, list=13%, signal=71%
GO_CELLULAR_COMPONENT_ASSEMBLY_INVOLVED_IN_MORPHOGENESIS	104	0.557658	1.96452	0	0.00239348	0.275	2080	tags=38%, list=12%, signal=42%
GO_EOSINOPHIL_CHEMOTAXIS	20	0.761561	1.96448	0	0.00237996	0.275	2035	tags=60%, list=12%, signal=68%
GO_MYELOID_LEUKOCYTE_MIGRATION	200	0.514069	1.96063	0	0.00252769	0.296	2600	tags=41%, list=15%, signal=48%
GO_CELL_ADHESION_MOLECULE_BINDING	486	0.461819	1.95816	0	0.00267439	0.312	4312	tags=43%, list=25%, signal=55%
GO_REGULATION_OF_EXTRACELLULAR_MATRIX_ORGANIZATION	36	0.662899	1.95639	0	0.00273655	0.318	3462	tags=67%, list=20%, signal=83%
GO_NEUTROPHIL_MIGRATION	114	0.535254	1.95281	0	0.00285952	0.335	3700	tags=54%, list=21%, signal=68%
GO_REGULATION_OF_MYOBLAST_FUSION	20	0.742434	1.9518	0	0.00289184	0.339	3345	tags=65%, list=19%, signal=80%
GO_ANGIOGENESIS_INVOLVED_IN_WOUND_HEALING	20	0.758758	1.95045	0	0.00294466	0.346	2097	tags=45%, list=12%, signal=51%
GO_POSITIVE_REGULATION_OF_CELL_SUBSTRATE_ADHESION	114	0.548394	1.94969	0	0.00299624	0.353	2477	tags=34%, list=14%, signal=40%
GO_EPITHELIAL_TO_MESENCHYMAL_TRANSITION_INVOLVED_IN_ENDOCARDIAL_CUSHION_FORMATION	17	0.786611	1.94936	0.00201613	0.00299357	0.355	2703	tags=76%, list=16%, signal=91%
GO_LIPID_TRANSFER_ACTIVITY	39	0.635594	1.94748	0	0.00309874	0.366	1042	tags=15%, list=6%, signal=16%
GO_CYTOKINE_SECRETION_INVOLVED_IN_IMMUNE_RESPONSE	20	0.756823	1.94597	0	0.00316913	0.372	1955	tags=40%, list=11%, signal=45%
GO_REGULATION_OF_ENDOTHELIAL_CELL_MIGRATION	146	0.517907	1.94332	0	0.00327858	0.388	3587	tags=46%, list=21%, signal=57%
GO_MYOFILAMENT	26	0.695261	1.94235	0.002	0.00334064	0.395	4103	tags=85%, list=24%, signal=111%
GO_ENDOCYTIC_VESICLE_MEMBRANE	154	0.516623	1.94039	0	0.00341514	0.401	3687	tags=42%, list=21%, signal=52%
GO_ACTOMYOSIN	78	0.569258	1.9403	0	0.00339726	0.401	4468	tags=65%, list=26%, signal=88%
GO_RENAL_FILTRATION	19	0.755228	1.93991	0	0.00338599	0.402	2081	tags=68%, list=12%, signal=78%
GO_POSITIVE_REGULATION_OF_MYOTUBE_DIFFERENTIATION	31	0.67098	1.93925	0	0.00340105	0.407	1711	tags=42%, list=10%, signal=46%
GO_TERTIARY_GRANULE_MEMBRANE	70	0.575811	1.93761	0	0.00349949	0.42	3544	tags=54%, list=20%, signal=68%
GO_POSITIVE_REGULATION_OF_BLOOD_CIRCULATION	68	0.581906	1.93741	0	0.00348796	0.421	1705	tags=35%, list=10%, signal=39%
GO_ACTIN_BINDING	412	0.462806	1.93661	0	0.00354685	0.425	3731	tags=43%, list=22%, signal=54%
GO_POSITIVE_CHEMOTAXIS	62	0.591512	1.93618	0	0.00355409	0.427	2448	tags=45%, list=14%, signal=52%
GO_STEROL_TRANSPORTER_ACTIVITY	22	0.732849	1.93607	0	0.00354901	0.428	651	tags=23%, list=4%, signal=24%
GO_POSITIVE_REGULATION_OF_SECRETION	415	0.464321	1.93579	0	0.00353117	0.428	3357	tags=36%, list=19%, signal=44%
GO_REGULATION_OF_CELLULAR_RESPONSE_TO_GROWTH_FACTOR_STIMULUS	258	0.479213	1.9352	0	0.00352643	0.429	2837	tags=39%, list=16%, signal=46%
GO_MUCOPOLYSACCHARIDE_METABOLIC_PROCESS	113	0.531331	1.93517	0	0.00351525	0.429	3536	tags=47%, list=20%, signal=59%
GO_LIPID_STORAGE	67	0.58821	1.93328	0	0.00360302	0.443	3302	tags=39%, list=19%, signal=48%
GO_CYTOKINE_ACTIVITY	197	0.499445	1.93141	0	0.00373965	0.459	2430	tags=39%, list=14%, signal=45%
GO_NEGATIVE_REGULATION_OF_LIPASE_ACTIVITY	17	0.77321	1.92971	0	0.00379448	0.465	924	tags=29%, list=5%, signal=31%
GO_MONONUCLEAR_CELL_MIGRATION	83	0.564395	1.92939	0	0.0037882	0.467	3476	tags=60%, list=20%, signal=75%
GO_EXTRACELLULAR_MATRIX_STRUCTURAL_CONSTITUENT_CONFERRING_COMPRESSION_RESISTANCE	20	0.733721	1.92876	0	0.00384875	0.474	2869	tags=70%, list=17%, signal=84%
GO_POSITIVE_REGULATION_OF_CELL_ADHESION	388	0.462084	1.92782	0	0.0039028	0.481	3681	tags=40%, list=21%, signal=49%
GO_LIPID_HOMEOSTASIS	130	0.530433	1.92611	0	0.00403425	0.493	3080	tags=34%, list=18%, signal=41%
GO_CARDIOCYTE_DIFFERENTIATION	137	0.512616	1.92578	0	0.0040386	0.494	2703	tags=39%, list=16%, signal=46%
GO_SYNCYTIUM_FORMATION	53	0.599959	1.92455	0	0.00412639	0.501	3345	tags=51%, list=19%, signal=63%
GO_LYSOSOMAL_LUMEN	92	0.540357	1.92397	0	0.00414237	0.502	3788	tags=58%, list=22%, signal=73%
GO_GASTRULATION	173	0.504723	1.92168	0	0.004276	0.512	2010	tags=30%, list=12%, signal=34%
GO_SKELETAL_MUSCLE_CONTRACTION	43	0.620968	1.92154	0	0.00426198	0.512	1830	tags=40%, list=11%, signal=44%
GO_CHEMOKINE_SECRETION	18	0.745505	1.92151	0.00201207	0.00424206	0.512	3279	tags=67%, list=19%, signal=82%
GO_REGULATION_OF_MYELOID_LEUKOCYTE_DIFFERENTIATION	113	0.536155	1.91993	0	0.00433249	0.522	3074	tags=37%, list=18%, signal=45%
GO_TOLL_LIKE_RECEPTOR_SIGNALING_PATHWAY	141	0.515843	1.91979	0	0.00431828	0.523	2600	tags=26%, list=15%, signal=31%
GO_REGULATION_OF_IMMUNE_EFFECTOR_PROCESS	373	0.46057	1.9185	0	0.00439109	0.531	3643	tags=37%, list=21%, signal=46%
GO_T_CELL_MEDIATED_IMMUNITY	96	0.542433	1.91728	0	0.00444537	0.534	4307	tags=54%, list=25%, signal=72%
GO_CARDIAC_CHAMBER_DEVELOPMENT	165	0.505487	1.91703	0	0.00445368	0.537	2705	tags=41%, list=16%, signal=48%
GO_REGULATION_OF_PLASMA_LIPOPROTEIN_PARTICLE_LEVELS	81	0.559415	1.91633	0	0.00446727	0.542	3396	tags=43%, list=20%, signal=54%
GO_FORMATION_OF_PRIMARY_GERM_LAYER	114	0.533651	1.91629	0	0.00444705	0.542	1498	tags=33%, list=9%, signal=36%
GO_POSITIVE_REGULATION_OF_STRIATED_MUSCLE_CELL_DIFFERENTIATION	55	0.594927	1.91432	0	0.00456783	0.553	1711	tags=36%, list=10%, signal=40%
GO_EXTRACELLULAR_MATRIX_ASSEMBLY	40	0.63133	1.91382	0	0.00458145	0.555	3202	tags=60%, list=18%, signal=73%
GO_MUSCLE_SYSTEM_PROCESS	428	0.45685	1.91325	0	0.00458337	0.557	2733	tags=35%, list=16%, signal=40%
GO_ASTROCYTE_DEVELOPMENT	40	0.621551	1.91253	0	0.00460166	0.561	3557	tags=63%, list=21%, signal=78%
GO_POSITIVE_REGULATION_OF_CYTOKINE_PRODUCTION_INVOLVED_IN_IMMUNE_RESPONSE	56	0.594345	1.91147	0	0.00464831	0.564	4294	tags=52%, list=25%, signal=69%
GO_RESPONSE_TO_IMMOBILIZATION_STRESS	25	0.720623	1.90948	0.0019802	0.00477655	0.57	423	tags=28%, list=2%, signal=29%
GO_POSITIVE_REGULATION_OF_LIPID_LOCALIZATION	77	0.568245	1.9093	0	0.0047611	0.57	1756	tags=29%, list=10%, signal=32%
GO_CARDIAC_CELL_DEVELOPMENT	78	0.560067	1.9081	0	0.00480622	0.577	1844	tags=35%, list=11%, signal=39%
GO_REGULATION_OF_VASOCONSTRICTION	57	0.589851	1.90755	0	0.00482351	0.579	2740	tags=47%, list=16%, signal=56%
GO_REGULATION_OF_CELLULAR_EXTRAVASATION	27	0.684898	1.90744	0.00196464	0.00480807	0.58	4428	tags=70%, list=26%, signal=94%
GO_REGULATION_OF_PRODUCTION_OF_MOLECULAR_MEDIATOR_OF_IMMUNE_RESPONSE	135	0.515848	1.90665	0	0.00485749	0.587	4294	tags=45%, list=25%, signal=60%
GO_M_BAND	25	0.689973	1.90657	0.00191571	0.00484197	0.588	1809	tags=48%, list=10%, signal=54%
GO_INTESTINAL_ABSORPTION	37	0.651987	1.90651	0	0.00482128	0.588	153	tags=16%, list=1%, signal=16%
GO_NEGATIVE_REGULATION_OF_OXIDOREDUCTASE_ACTIVITY	21	0.715054	1.90637	0	0.00480077	0.588	1163	tags=38%, list=7%, signal=41%
GO_VASCULAR_ENDOTHELIAL_GROWTH_FACTOR_RECEPTOR_SIGNALING_PATHWAY	90	0.55032	1.90582	0	0.00479118	0.59	2855	tags=33%, list=16%, signal=40%
GO_SMOOTH_MUSCLE_CELL_MIGRATION	68	0.56062	1.90402	0	0.00488152	0.597	4149	tags=57%, list=24%, signal=75%
GO_CARDIAC_CHAMBER_MORPHOGENESIS	124	0.522119	1.90396	0	0.00486101	0.597	2705	tags=42%, list=16%, signal=49%
GO_REGULATION_OF_CYTOKINE_SECRETION_INVOLVED_IN_IMMUNE_RESPONSE	16	0.771534	1.90363	0	0.00488775	0.602	1955	tags=38%, list=11%, signal=42%
GO_REGULATION_OF_THE_FORCE_OF_HEART_CONTRACTION	26	0.693822	1.90267	0	0.00494037	0.612	465	tags=27%, list=3%, signal=28%
GO_ACTIN_FILAMENT_BINDING	185	0.489543	1.90234	0	0.00495616	0.616	3711	tags=46%, list=21%, signal=59%
GO_ENTRY_INTO_HOST	127	0.515929	1.90164	0	0.00499752	0.619	3195	tags=40%, list=18%, signal=49%
GO_NEGATIVE_REGULATION_OF_INTERFERON_GAMMA_PRODUCTION	33	0.651585	1.90107	0	0.00502378	0.622	2947	tags=55%, list=17%, signal=66%
GO_SULFUR_COMPOUND_BINDING	241	0.476671	1.90013	0	0.00505961	0.628	2382	tags=37%, list=14%, signal=43%
GO_RECEPTOR_REGULATOR_ACTIVITY	463	0.453454	1.89905	0	0.00511021	0.633	2500	tags=35%, list=14%, signal=40%
GO_LIPOPOLYSACCHARIDE_BINDING	29	0.687645	1.89854	0.00199601	0.00513541	0.636	3178	tags=55%, list=18%, signal=67%
GO_POSITIVE_REGULATION_OF_MUSCLE_CELL_DIFFERENTIATION	83	0.551612	1.89827	0	0.00513482	0.637	1711	tags=28%, list=10%, signal=31%
GO_GLIAL_CELL_ACTIVATION	53	0.598282	1.89738	0	0.00515457	0.638	3888	tags=60%, list=22%, signal=78%
GO_CARTILAGE_DEVELOPMENT	199	0.484831	1.89733	0	0.00513897	0.639	2705	tags=40%, list=16%, signal=47%
GO_LYMPHOCYTE_CHEMOTAXIS	59	0.579184	1.89595	0	0.00522354	0.649	3653	tags=51%, list=21%, signal=64%
GO_FEMALE_PREGNANCY	184	0.495013	1.89557	0	0.00522767	0.65	2437	tags=32%, list=14%, signal=36%
GO_NEGATIVE_REGULATION_OF_MYELOID_LEUKOCYTE_DIFFERENTIATION	47	0.614636	1.8948	0.00570342	0.00524132	0.654	3074	tags=43%, list=18%, signal=52%
GO_POSITIVE_REGULATION_OF_CHEMOTAXIS	132	0.517943	1.89445	0	0.00523061	0.655	3543	tags=48%, list=20%, signal=60%
GO_POSITIVE_REGULATION_OF_DEFENSE_RESPONSE	477	0.445686	1.8942	0	0.00522483	0.657	3401	tags=30%, list=20%, signal=36%
GO_TERTIARY_GRANULE	158	0.505909	1.89393	0	0.00521907	0.657	3649	tags=46%, list=21%, signal=57%
GO_EXTERNAL_SIDE_OF_PLASMA_MEMBRANE	307	0.46661	1.89377	0	0.0052135	0.659	2952	tags=39%, list=17%, signal=46%
GO_REGULATION_OF_CELL_ADHESION_MEDIATED_BY_INTEGRIN	46	0.602901	1.89369	0.00390625	0.00519322	0.659	2951	tags=46%, list=17%, signal=55%
GO_LAMININ_BINDING	27	0.691932	1.89153	0	0.00531883	0.667	3362	tags=63%, list=19%, signal=78%
GO_CHONDROCYTE_DIFFERENTIATION	119	0.519964	1.89128	0	0.0053275	0.669	2773	tags=45%, list=16%, signal=53%
GO_ACTININ_BINDING	37	0.623891	1.88937	0	0.00547094	0.682	3112	tags=49%, list=18%, signal=59%
GO_POSITIVE_REGULATION_OF_COLLAGEN_METABOLIC_PROCESS	25	0.677955	1.8892	0	0.00545965	0.682	3095	tags=64%, list=18%, signal=78%
GO_AMMONIUM_ION_BINDING	67	0.565444	1.88802	0	0.00557217	0.693	735	tags=19%, list=4%, signal=20%
GO_LEUKOCYTE_ACTIVATION_INVOLVED_IN_INFLAMMATORY_RESPONSE	45	0.61554	1.8874	0	0.0056034	0.697	3888	tags=62%, list=22%, signal=80%
GO_RESPONSE_TO_FLUID_SHEAR_STRESS	33	0.639484	1.88684	0	0.00560592	0.698	2609	tags=42%, list=15%, signal=50%
GO_COLLAGEN_BIOSYNTHETIC_PROCESS	44	0.616663	1.8864	0.00193424	0.00563201	0.7	3095	tags=61%, list=18%, signal=75%
GO_AMEBOIDAL_TYPE_CELL_MIGRATION	373	0.453593	1.8861	0	0.00563422	0.702	3468	tags=41%, list=20%, signal=50%
GO_BLOOD_VESSEL_ENDOTHELIAL_CELL_MIGRATION	108	0.526837	1.88562	0	0.0056504	0.705	3313	tags=40%, list=19%, signal=49%
GO_POSITIVE_REGULATION_OF_LIPID_TRANSPORT	58	0.586531	1.88513	0	0.00567618	0.707	1756	tags=29%, list=10%, signal=33%
GO_LAMELLIPODIUM	189	0.488968	1.88499	0	0.00567376	0.708	4385	tags=44%, list=25%, signal=58%
GO_COAGULATION	317	0.462031	1.88183	0	0.00587961	0.721	3090	tags=34%, list=18%, signal=41%
GO_NEGATIVE_REGULATION_OF_LIPID_TRANSPORT	26	0.678636	1.88133	0	0.00589042	0.724	1506	tags=27%, list=9%, signal=29%
GO_AMYLOID_BETA_BINDING	76	0.559817	1.88123	0	0.00587808	0.724	3328	tags=46%, list=19%, signal=57%
GO_CELL_SUBSTRATE_JUNCTION_ORGANIZATION	98	0.529089	1.88101	0	0.00587016	0.725	3709	tags=52%, list=21%, signal=66%
GO_NEGATIVE_REGULATION_OF_INFLAMMATORY_RESPONSE	132	0.507978	1.88041	0	0.00588971	0.728	2498	tags=30%, list=14%, signal=34%
GO_REGULATION_OF_INFLAMMATORY_RESPONSE	328	0.460777	1.88034	0	0.00587288	0.728	3080	tags=34%, list=18%, signal=40%
GO_NEGATIVE_REGULATION_OF_EPITHELIAL_CELL_MIGRATION	62	0.581131	1.88033	0.00192678	0.0058516	0.728	3587	tags=48%, list=21%, signal=61%
GO_POSITIVE_REGULATION_OF_VASCULAR_ENDOTHELIAL_GROWTH_FACTOR_RECEPTOR_SIGNALING_PATHWAY	15	0.761789	1.87972	0	0.00591194	0.733	2705	tags=53%, list=16%, signal=63%
GO_PLATELET_ACTIVATION	151	0.498409	1.87917	0	0.00594945	0.736	2855	tags=35%, list=16%, signal=42%
GO_POSITIVE_REGULATION_OF_FATTY_ACID_BIOSYNTHETIC_PROCESS	19	0.74093	1.87891	0.00199601	0.00594154	0.738	1030	tags=26%, list=6%, signal=28%
GO_GRANULOCYTE_MIGRATION	136	0.508513	1.87843	0	0.0059561	0.74	3700	tags=51%, list=21%, signal=64%
GO_POSITIVE_REGULATION_OF_ACUTE_INFLAMMATORY_RESPONSE	29	0.654278	1.87775	0	0.00599314	0.743	2560	tags=55%, list=15%, signal=65%
GO_RESPONSE_TO_MINERALOCORTICOID	31	0.64765	1.87719	0.00185529	0.00602947	0.745	2501	tags=39%, list=14%, signal=45%
GO_REGULATION_OF_CALCIUM_ION_IMPORT	38	0.634684	1.87631	0	0.0060745	0.748	2050	tags=39%, list=12%, signal=45%
GO_LEUKOCYTE_CHEMOTAXIS	211	0.47937	1.87626	0	0.00605748	0.749	2600	tags=36%, list=15%, signal=42%
GO_REGULATION_OF_STRIATED_MUSCLE_CELL_DIFFERENTIATION	95	0.52731	1.87606	0	0.00604952	0.751	2306	tags=35%, list=13%, signal=40%
GO_CELL_CHEMOTAXIS	282	0.46235	1.87476	0	0.0061594	0.756	3543	tags=42%, list=20%, signal=52%
GO_RESPONSE_TO_COPPER_ION	36	0.638592	1.87439	0	0.00619866	0.76	2546	tags=50%, list=15%, signal=58%
GO_PROTEIN_PROCESSING	198	0.481446	1.86899	0	0.00665532	0.791	2690	tags=31%, list=16%, signal=36%
GO_REGULATION_OF_PEPTIDYL_TYROSINE_PHOSPHORYLATION	242	0.469827	1.86894	0	0.00664098	0.791	2703	tags=32%, list=16%, signal=37%
GO_ACTIN_FILAMENT_ORGANIZATION	369	0.452184	1.86693	0	0.00679528	0.8	4359	tags=48%, list=25%, signal=62%
GO_CCR_CHEMOKINE_RECEPTOR_BINDING	34	0.635229	1.86655	0.00186916	0.00681945	0.805	3250	tags=56%, list=19%, signal=69%
GO_CELL_JUNCTION_ORGANIZATION	283	0.46689	1.8662	0	0.00683494	0.807	3349	tags=42%, list=19%, signal=51%
GO_EPITHELIAL_CELL_PROLIFERATION	371	0.450221	1.86584	0	0.00684559	0.809	2396	tags=29%, list=14%, signal=33%
GO_HEART_VALVE_DEVELOPMENT	61	0.564388	1.8658	0.00189753	0.00682656	0.809	3587	tags=49%, list=21%, signal=62%
GO_CYTOKINE_RECEPTOR_BINDING	248	0.466608	1.8651	0	0.00686262	0.811	3345	tags=40%, list=19%, signal=48%
GO_NEGATIVE_REGULATION_OF_LOCOMOTION	308	0.457072	1.8633	0	0.00702525	0.819	3489	tags=39%, list=20%, signal=48%
GO_NEGATIVE_CHEMOTAXIS	44	0.595342	1.86271	0	0.0070563	0.82	1527	tags=39%, list=9%, signal=42%
GO_ACTIN_FILAMENT_BUNDLE	71	0.553654	1.86236	0	0.00708306	0.822	4468	tags=68%, list=26%, signal=91%
GO_EXOGENOUS_PROTEIN_BINDING	70	0.555039	1.86214	0.00190476	0.00706787	0.822	3305	tags=49%, list=19%, signal=60%
GO_EPIBOLY	30	0.656379	1.86142	0.00401606	0.0071152	0.823	3237	tags=50%, list=19%, signal=61%
GO_SUBSTRATE_DEPENDENT_CELL_MIGRATION	27	0.658454	1.86118	0.00197628	0.00712079	0.826	3160	tags=59%, list=18%, signal=72%
GO_REGULATION_OF_BONE_DEVELOPMENT	22	0.695343	1.8605	0.00191939	0.00716382	0.827	2722	tags=50%, list=16%, signal=59%
GO_REGULATION_OF_PEPTIDE_SECRETION	471	0.438889	1.86047	0	0.00714018	0.827	2268	tags=26%, list=13%, signal=29%
GO_CARDIAC_MUSCLE_CONTRACTION	132	0.503944	1.85996	0	0.00717422	0.828	3164	tags=39%, list=18%, signal=47%
GO_GLUCOCORTICOID_METABOLIC_PROCESS	23	0.692368	1.85978	0	0.00717926	0.83	2030	tags=39%, list=12%, signal=44%
GO_CARDIAC_VENTRICLE_DEVELOPMENT	124	0.508409	1.85914	0	0.00720086	0.832	2705	tags=41%, list=16%, signal=48%
GO_REGULATION_OF_COLLAGEN_METABOLIC_PROCESS	39	0.623406	1.85905	0.00188679	0.00718955	0.832	3115	tags=62%, list=18%, signal=75%
GO_REGULATION_OF_MYOTUBE_DIFFERENTIATION	52	0.592213	1.8586	0	0.00722711	0.836	2286	tags=38%, list=13%, signal=44%
GO_MORPHOGENESIS_OF_A_BRANCHING_STRUCTURE	197	0.473087	1.85816	0	0.00725239	0.839	2399	tags=35%, list=14%, signal=40%
GO_POSITIVE_REGULATION_OF_CALCIUM_ION_TRANSPORT	117	0.513014	1.85797	0	0.00724521	0.841	2747	tags=38%, list=16%, signal=44%
GO_ANTIGEN_BINDING	49	0.597598	1.85776	0	0.00722997	0.841	3357	tags=51%, list=19%, signal=63%
GO_ENDOCRINE_HORMONE_SECRETION	45	0.594648	1.85748	0	0.00722665	0.842	2057	tags=42%, list=12%, signal=48%
GO_MEMBRANE_PROTEIN_PROTEOLYSIS	57	0.579299	1.85741	0	0.00721542	0.842	4182	tags=54%, list=24%, signal=71%
GO_NEUROINFLAMMATORY_RESPONSE	66	0.558835	1.85695	0	0.0072242	0.843	4125	tags=62%, list=24%, signal=81%
GO_REGULATION_OF_BIOMINERALIZATION	86	0.531085	1.8567	0	0.0072333	0.845	3132	tags=43%, list=18%, signal=52%
GO_VACUOLAR_LUMEN	164	0.489994	1.8564	0	0.007246	0.845	3788	tags=51%, list=22%, signal=64%
GO_POSITIVE_REGULATION_OF_SKELETAL_MUSCLE_TISSUE_DEVELOPMENT	25	0.667625	1.85462	0	0.00742025	0.849	1652	tags=36%, list=10%, signal=40%
GO_STEROL_TRANSPORT	83	0.541301	1.85435	0.00182482	0.00742451	0.849	710	tags=16%, list=4%, signal=16%
GO_REGULATION_OF_T_CELL_MEDIATED_IMMUNITY	68	0.551274	1.85323	0	0.00753495	0.853	4195	tags=53%, list=24%, signal=70%
GO_POSITIVE_REGULATION_OF_WOUND_HEALING	55	0.57794	1.8527	0	0.00757023	0.855	1434	tags=29%, list=8%, signal=32%
GO_LYMPHOCYTE_MIGRATION	107	0.520634	1.8518	0	0.00765187	0.859	3363	tags=42%, list=19%, signal=52%
GO_RENAL_SODIUM_EXCRETION	21	0.710902	1.85174	0	0.00763568	0.859	2696	tags=57%, list=16%, signal=68%
GO_NEGATIVE_REGULATION_OF_LIPID_LOCALIZATION	41	0.615477	1.85146	0	0.00764288	0.861	1506	tags=24%, list=9%, signal=27%
GO_NEGATIVE_REGULATION_OF_BIOMINERALIZATION	26	0.668955	1.85	0	0.00775047	0.87	3132	tags=50%, list=18%, signal=61%
GO_CARDIAC_VENTRICLE_MORPHOGENESIS	71	0.547936	1.84944	0	0.0077846	0.87	2315	tags=41%, list=13%, signal=47%
GO_MUSCLE_ORGAN_DEVELOPMENT	368	0.447278	1.84909	0	0.00780692	0.871	2682	tags=32%, list=15%, signal=37%
GO_REGULATION_OF_TUBE_SIZE	134	0.496609	1.84893	0	0.00780604	0.871	2758	tags=40%, list=16%, signal=47%
GO_REGULATION_OF_EXCRETION	22	0.701051	1.84857	0	0.0078089	0.871	2696	tags=59%, list=16%, signal=70%
GO_REPLACEMENT_OSSIFICATION	28	0.659313	1.84667	0.00194932	0.00799809	0.878	2993	tags=54%, list=17%, signal=65%
GO_ESTABLISHMENT_OF_ENDOTHELIAL_BARRIER	42	0.605315	1.84659	0	0.00798527	0.878	4630	tags=67%, list=27%, signal=91%
GO_PATTERN_RECOGNITION_RECEPTOR_SIGNALING_PATHWAY	187	0.475596	1.84652	0	0.00796484	0.878	2651	tags=25%, list=15%, signal=29%
GO_NEGATIVE_REGULATION_OF_PRODUCTION_OF_MOLECULAR_MEDIATOR_OF_IMMUNE_RESPONSE	35	0.612232	1.84522	0.00199203	0.0080876	0.881	2591	tags=37%, list=15%, signal=44%
GO_REGULATION_OF_EXTRINSIC_APOPTOTIC_SIGNALING_PATHWAY_VIA_DEATH_DOMAIN_RECEPTORS	54	0.585571	1.84374	0	0.00822893	0.885	2010	tags=26%, list=12%, signal=29%
GO_POSITIVE_REGULATION_OF_CELLULAR_EXTRAVASATION	16	0.731077	1.84294	0.00193798	0.00830184	0.886	4428	tags=94%, list=26%, signal=126%
GO_GLOMERULUS_DEVELOPMENT	62	0.567921	1.84238	0	0.00837048	0.892	2365	tags=45%, list=14%, signal=52%
GO_MUSCLE_TISSUE_DEVELOPMENT	370	0.44613	1.84146	0	0.0084314	0.893	2703	tags=32%, list=16%, signal=37%
GO_VITAMIN_TRANSPORT	39	0.604668	1.839	0.00187617	0.0086814	0.897	1796	tags=31%, list=10%, signal=34%
GO_ACTIN_CYTOSKELETON	495	0.433636	1.83889	0	0.00867797	0.898	4221	tags=45%, list=24%, signal=58%
GO_NEGATIVE_REGULATION_OF_IMMUNE_EFFECTOR_PROCESS	116	0.511465	1.8385	0	0.00871912	0.901	4086	tags=47%, list=24%, signal=61%
GO_MYELOID_LEUKOCYTE_DIFFERENTIATION	201	0.471437	1.83801	0	0.00877093	0.901	2980	tags=36%, list=17%, signal=43%
GO_NEGATIVE_REGULATION_OF_INTERLEUKIN_12_PRODUCTION	16	0.740761	1.83695	0	0.00891037	0.907	2591	tags=50%, list=15%, signal=59%
GO_REGULATION_OF_MONONUCLEAR_CELL_MIGRATION	44	0.59274	1.83673	0.0019084	0.00889895	0.908	3435	tags=57%, list=20%, signal=71%
GO_NEGATIVE_REGULATION_OF_PROTEIN_MATURATION	30	0.639741	1.83643	0.00189394	0.00890221	0.909	1710	tags=40%, list=10%, signal=44%
GO_GROWTH_FACTOR_BINDING	135	0.492704	1.8353	0	0.00900409	0.91	2824	tags=45%, list=16%, signal=54%
GO_EXTRINSIC_APOPTOTIC_SIGNALING_PATHWAY_VIA_DEATH_DOMAIN_RECEPTORS	80	0.525874	1.83435	0	0.00910504	0.913	2010	tags=21%, list=12%, signal=24%
GO_ENDOCARDIAL_CUSHION_FORMATION	24	0.657951	1.83388	0.00391389	0.00912573	0.913	2703	tags=63%, list=16%, signal=74%
GO_INVADOPODIUM	15	0.745097	1.83385	0.0039604	0.00910303	0.913	1475	tags=60%, list=9%, signal=66%
GO_POSITIVE_REGULATION_OF_CHEMOKINE_SECRETION	15	0.756264	1.83282	0	0.0091955	0.917	3279	tags=73%, list=19%, signal=90%
GO_MYOBLAST_FUSION	37	0.610937	1.8324	0	0.00922669	0.917	3345	tags=51%, list=19%, signal=64%
GO_ACTIN_FILAMENT_BUNDLE_ORGANIZATION	147	0.484144	1.83234	0	0.0092146	0.918	4346	tags=52%, list=25%, signal=68%
GO_MESENCHYME_MORPHOGENESIS	52	0.573426	1.83227	0	0.00920257	0.918	2703	tags=44%, list=16%, signal=52%
GO_ALPHA_ACTININ_BINDING	29	0.654188	1.83194	0	0.0091943	0.918	3112	tags=55%, list=18%, signal=67%
GO_NEGATIVE_REGULATION_OF_CYTOKINE_BIOSYNTHETIC_PROCESS	31	0.630439	1.83141	0.00378788	0.00920714	0.919	2722	tags=42%, list=16%, signal=50%
GO_REGULATION_OF_MUSCLE_CELL_DIFFERENTIATION	145	0.482468	1.83122	0	0.00919889	0.919	2315	tags=28%, list=13%, signal=32%
GO_REGULATION_OF_VASCULAR_ENDOTHELIAL_GROWTH_FACTOR_RECEPTOR_SIGNALING_PATHWAY	31	0.64196	1.83002	0	0.00930336	0.919	3460	tags=55%, list=20%, signal=68%
GO_REGULATION_OF_CALCIUM_ION_TRANSPORT	237	0.464994	1.82986	0	0.0093018	0.919	3366	tags=39%, list=19%, signal=48%
GO_RESPONSE_TO_AMYLOID_BETA	47	0.590003	1.82903	0	0.00939108	0.922	3698	tags=55%, list=21%, signal=70%
GO_PLATELET_AGGREGATION	60	0.555848	1.82871	0	0.00942061	0.924	2980	tags=47%, list=17%, signal=56%
GO_NEGATIVE_REGULATION_OF_CYTOKINE_PRODUCTION_INVOLVED_IN_IMMUNE_RESPONSE	24	0.687281	1.82734	0.0039604	0.00957908	0.93	2591	tags=42%, list=15%, signal=49%
GO_SPECIFIC_GRANULE	155	0.488992	1.82698	0	0.0095839	0.931	4471	tags=54%, list=26%, signal=72%
GO_MYELOID_LEUKOCYTE_CYTOKINE_PRODUCTION	30	0.639107	1.82648	0.00194932	0.0096161	0.932	2591	tags=40%, list=15%, signal=47%
GO_REGULATION_OF_ACUTE_INFLAMMATORY_RESPONSE	42	0.606329	1.82431	0.00402414	0.00987567	0.94	2560	tags=50%, list=15%, signal=59%
GO_EPITHELIAL_TO_MESENCHYMAL_TRANSITION	130	0.492922	1.8243	0	0.00984846	0.94	2775	tags=40%, list=16%, signal=47%
GO_MULTI_MULTICELLULAR_ORGANISM_PROCESS	221	0.462612	1.82391	0	0.00988657	0.94	2372	tags=29%, list=14%, signal=34%
GO_POSITIVE_REGULATION_OF_PEPTIDYL_SERINE_PHOSPHORYLATION	91	0.528079	1.82361	0	0.00989361	0.941	2430	tags=30%, list=14%, signal=34%
GO_REGULATION_OF_DIGESTIVE_SYSTEM_PROCESS	39	0.612487	1.82254	0	0.00999321	0.941	153	tags=18%, list=1%, signal=18%
GO_ANTIGEN_PROCESSING_AND_PRESENTATION_OF_PEPTIDE_ANTIGEN_VIA_MHC_CLASS_I	95	0.515043	1.82241	0	0.00998316	0.941	5731	tags=59%, list=33%, signal=88%
GO_REGULATION_OF_SPROUTING_ANGIOGENESIS	64	0.558765	1.82227	0	0.0099696	0.941	2293	tags=36%, list=13%, signal=41%
GO_CELLULAR_RESPONSE_TO_COPPER_ION	24	0.660486	1.8217	0	0.0100103	0.941	2546	tags=54%, list=15%, signal=63%
GO_SEMI_LUNAR_VALVE_DEVELOPMENT	37	0.625031	1.82077	0.00203252	0.0101256	0.943	3419	tags=54%, list=20%, signal=67%
GO_POSITIVE_REGULATION_OF_PRODUCTION_OF_MOLECULAR_MEDIATOR_OF_IMMUNE_RESPONSE	92	0.514865	1.82056	0.00178253	0.0101188	0.944	4294	tags=48%, list=25%, signal=63%
GO_INTERLEUKIN_2_PRODUCTION	64	0.545097	1.82041	0	0.0101083	0.945	4464	tags=53%, list=26%, signal=71%
GO_PLASMA_LIPOPROTEIN_PARTICLE_CLEARANCE	52	0.568715	1.82001	0	0.0101312	0.946	1027	tags=19%, list=6%, signal=20%
GO_OSSIFICATION	373	0.440024	1.81824	0	0.0103309	0.951	2399	tags=32%, list=14%, signal=36%
GO_REGULATION_OF_OSTEOCLAST_DIFFERENTIATION	62	0.566688	1.81754	0	0.0104104	0.952	2722	tags=39%, list=16%, signal=46%
GO_RESPONSE_TO_CORTICOSTEROID	161	0.479469	1.81617	0	0.0105787	0.955	2609	tags=32%, list=15%, signal=38%
GO_PATHWAY_RESTRICTED_SMAD_PROTEIN_PHOSPHORYLATION	60	0.554682	1.81553	0.00182149	0.0106409	0.957	2748	tags=47%, list=16%, signal=55%
GO_NEUTRAL_LIPID_CATABOLIC_PROCESS	41	0.596594	1.81431	0	0.0107714	0.958	769	tags=24%, list=4%, signal=25%
GO_NEGATIVE_REGULATION_OF_INTERLEUKIN_2_PRODUCTION	23	0.674214	1.81407	0.0019685	0.0107825	0.958	2650	tags=43%, list=15%, signal=51%
GO_NEGATIVE_REGULATION_OF_INTERLEUKIN_6_PRODUCTION	41	0.604285	1.81282	0	0.0109224	0.962	2498	tags=37%, list=14%, signal=43%
GO_NEGATIVE_REGULATION_OF_CELLULAR_RESPONSE_TO_GROWTH_FACTOR_STIMULUS	141	0.486043	1.81277	0	0.010907	0.962	2389	tags=36%, list=14%, signal=42%
GO_LYMPH_VESSEL_DEVELOPMENT	25	0.663215	1.8127	0.00573614	0.0108784	0.962	3590	tags=52%, list=21%, signal=66%
GO_CONNECTIVE_TISSUE_DEVELOPMENT	258	0.455471	1.81218	0	0.0108959	0.962	2705	tags=36%, list=16%, signal=42%
GO_POSITIVE_REGULATION_OF_RHO_PROTEIN_SIGNAL_TRANSDUCTION	28	0.658556	1.81061	0.00392157	0.0111285	0.964	2509	tags=43%, list=14%, signal=50%
GO_AMELOGENESIS	23	0.680018	1.80927	0.00185529	0.0113014	0.966	2167	tags=43%, list=13%, signal=50%
GO_ORGANIC_HYDROXY_COMPOUND_TRANSPORT	224	0.456005	1.80902	0	0.0113047	0.966	2671	tags=32%, list=15%, signal=38%
GO_INSULIN_LIKE_GROWTH_FACTOR_RECEPTOR_SIGNALING_PATHWAY	34	0.618632	1.80895	0	0.0112851	0.966	1723	tags=29%, list=10%, signal=33%
GO_NEGATIVE_REGULATION_OF_CELL_MOTILITY	262	0.453036	1.80879	0	0.0112851	0.966	3798	tags=42%, list=22%, signal=53%
GO_TUMOR_NECROSIS_FACTOR_BIOSYNTHETIC_PROCESS	30	0.624016	1.80853	0.00186567	0.0113043	0.966	2722	tags=43%, list=16%, signal=51%
GO_POSITIVE_REGULATION_OF_PROTEIN_BINDING	93	0.516585	1.80836	0	0.0113009	0.966	4222	tags=37%, list=24%, signal=48%
GO_REGULATION_OF_INSULIN_LIKE_GROWTH_FACTOR_RECEPTOR_SIGNALING_PATHWAY	22	0.682921	1.80821	0	0.0113071	0.966	1043	tags=32%, list=6%, signal=34%
GO_STEROID_HORMONE_SECRETION	20	0.686602	1.80797	0.00403226	0.011307	0.966	1756	tags=55%, list=10%, signal=61%
GO_PINOCYTOSIS	20	0.699003	1.80768	0.00412371	0.0113384	0.966	444	tags=15%, list=3%, signal=15%
GO_REGENERATION	181	0.469895	1.80696	0	0.0113792	0.967	2800	tags=31%, list=16%, signal=37%
GO_ADAPTIVE_IMMUNE_RESPONSE	382	0.436622	1.80664	0	0.0113854	0.968	3622	tags=38%, list=21%, signal=48%
GO_STRUCTURAL_CONSTITUENT_OF_MUSCLE	43	0.594664	1.80582	0	0.0114862	0.97	3024	tags=58%, list=17%, signal=70%
GO_WOUND_HEALING_SPREADING_OF_EPIDERMAL_CELLS	16	0.729472	1.80431	0.002	0.0116782	0.975	546	tags=31%, list=3%, signal=32%
GO_CARDIAC_SEPTUM_DEVELOPMENT	108	0.501751	1.80417	0	0.0116678	0.975	3231	tags=45%, list=19%, signal=55%
GO_ENDOCARDIAL_CUSHION_DEVELOPMENT	45	0.587667	1.80378	0	0.0116984	0.975	2703	tags=53%, list=16%, signal=63%
GO_GLUCOCORTICOID_BIOSYNTHETIC_PROCESS	16	0.720139	1.80345	0.00194932	0.0117128	0.976	1874	tags=44%, list=11%, signal=49%
GO_CELLULAR_RESPONSE_TO_MECHANICAL_STIMULUS	78	0.532959	1.80254	0.00190476	0.0118026	0.977	3777	tags=45%, list=22%, signal=57%
GO_REGULATION_OF_MACROPHAGE_ACTIVATION	52	0.56884	1.80236	0.00382409	0.0117888	0.977	3954	tags=54%, list=23%, signal=70%
GO_WNT_PROTEIN_BINDING	33	0.629337	1.80139	0.0018797	0.0119245	0.977	2239	tags=52%, list=13%, signal=59%
GO_REGULATION_OF_ACTOMYOSIN_STRUCTURE_ORGANIZATION	86	0.51842	1.80054	0	0.0120253	0.978	3572	tags=45%, list=21%, signal=57%
GO_ARTERY_DEVELOPMENT	87	0.509965	1.8004	0	0.0120297	0.979	2726	tags=40%, list=16%, signal=48%
GO_DENDRITIC_CELL_DIFFERENTIATION	41	0.593142	1.7996	0.00384615	0.0121114	0.979	2980	tags=46%, list=17%, signal=56%
GO_PRODUCTION_OF_MOLECULAR_MEDIATOR_OF_IMMUNE_RESPONSE	194	0.466504	1.79854	0	0.0122543	0.981	4294	tags=41%, list=25%, signal=54%
GO_REGULATION_OF_INTERLEUKIN_1_SECRETION	49	0.572596	1.79838	0.003861	0.0122551	0.982	2236	tags=37%, list=13%, signal=42%
GO_VITAMIN_D_METABOLIC_PROCESS	22	0.682632	1.79769	0.00187266	0.0123569	0.985	1833	tags=45%, list=11%, signal=51%
GO_POSITIVE_REGULATION_OF_PEPTIDYL_TYROSINE_PHOSPHORYLATION	181	0.470478	1.79704	0	0.0124369	0.985	2703	tags=33%, list=16%, signal=39%
GO_RESPONSE_TO_MUSCLE_STRETCH	18	0.700654	1.79684	0.00594059	0.0124432	0.985	1123	tags=28%, list=6%, signal=30%
GO_REGULATION_OF_ACTIN_FILAMENT_BASED_PROCESS	360	0.433613	1.79639	0	0.0124828	0.986	3700	tags=39%, list=21%, signal=48%
GO_REGULATION_OF_ADAPTIVE_IMMUNE_RESPONSE	152	0.479835	1.79639	0	0.0124525	0.986	4195	tags=49%, list=24%, signal=64%
GO_LYMPH_VESSEL_MORPHOGENESIS	19	0.691485	1.79635	0.0056926	0.0124314	0.986	3590	tags=53%, list=21%, signal=66%
GO_OSTEOCLAST_DIFFERENTIATION	95	0.509718	1.7957	0	0.0125372	0.987	2974	tags=40%, list=17%, signal=48%
GO_REGULATION_OF_EPITHELIAL_CELL_APOPTOTIC_PROCESS	75	0.528089	1.79504	0	0.0126368	0.988	2285	tags=32%, list=13%, signal=37%
GO_LIPOPOLYSACCHARIDE_MEDIATED_SIGNALING_PATHWAY	56	0.556052	1.79457	0	0.0126878	0.988	3933	tags=46%, list=23%, signal=60%
GO_ENDOCRINE_PROCESS	80	0.523977	1.7942	0	0.0127236	0.988	2501	tags=41%, list=14%, signal=48%
GO_REGULATION_OF_BLOOD_CIRCULATION	277	0.445481	1.79379	0	0.0127501	0.988	2740	tags=35%, list=16%, signal=41%
GO_INTERLEUKIN_1_SECRETION	57	0.555445	1.79375	0.00201207	0.0127197	0.988	2700	tags=40%, list=16%, signal=48%
GO_REGULATION_OF_ENDOCRINE_PROCESS	43	0.601368	1.79274	0	0.0128326	0.988	2039	tags=47%, list=12%, signal=53%
GO_NEGATIVE_REGULATION_OF_OSTEOCLAST_DIFFERENTIATION	27	0.636755	1.79003	0.00382409	0.0132116	0.989	2591	tags=41%, list=15%, signal=48%
GO_ADAPTIVE_IMMUNE_RESPONSE_BASED_ON_SOMATIC_RECOMBINATION_OF_IMMUNE_RECEPTORS_BUILT_FROM_IMMUNOGLOBULIN_SUPERFAMILY_DOMAINS	243	0.452327	1.78859	0	0.0134321	0.99	4066	tags=46%, list=23%, signal=59%
GO_NEGATIVE_REGULATION_OF_BONE_MINERALIZATION	17	0.712065	1.7885	0	0.0134064	0.99	3132	tags=59%, list=18%, signal=72%
GO_LYMPHANGIOGENESIS	16	0.732612	1.78805	0.00400802	0.0134722	0.991	3590	tags=63%, list=21%, signal=79%
GO_GROWTH_HORMONE_SECRETION	15	0.71429	1.78784	0.00579151	0.0134816	0.991	376	tags=20%, list=2%, signal=20%
GO_MUSCLE_FIBER_DEVELOPMENT	60	0.553819	1.78763	0	0.0135056	0.991	1809	tags=45%, list=10%, signal=50%
GO_POSITIVE_REGULATION_OF_MYOBLAST_DIFFERENTIATION	22	0.679903	1.78743	0.00192308	0.0135208	0.991	2286	tags=45%, list=13%, signal=52%
GO_RESPONSE_TO_MOLECULE_OF_BACTERIAL_ORIGIN	331	0.436941	1.7871	0	0.0135302	0.991	2880	tags=33%, list=17%, signal=39%
GO_LIPASE_INHIBITOR_ACTIVITY	17	0.717624	1.78628	0.002079	0.0136354	0.992	1608	tags=35%, list=9%, signal=39%
GO_NEGATIVE_REGULATION_OF_CELL_ACTIVATION	191	0.461255	1.78621	0	0.0136154	0.992	3088	tags=36%, list=18%, signal=43%
GO_HYALURONAN_METABOLIC_PROCESS	36	0.60812	1.78618	0	0.0135926	0.992	3012	tags=42%, list=17%, signal=50%
GO_PROTEASE_BINDING	126	0.491218	1.78588	0	0.0136221	0.992	2271	tags=30%, list=13%, signal=34%
GO_POSITIVE_REGULATION_OF_LIPASE_ACTIVITY	71	0.528052	1.78528	0	0.0137122	0.992	2751	tags=35%, list=16%, signal=42%
GO_CELL_JUNCTION_ASSEMBLY	241	0.44862	1.7851	0	0.0137066	0.992	3348	tags=39%, list=19%, signal=48%
GO_POSITIVE_REGULATION_OF_HORMONE_SECRETION	124	0.484745	1.78465	0	0.0137327	0.992	2268	tags=26%, list=13%, signal=29%
GO_STEROL_BINDING	55	0.556124	1.78399	0	0.0137933	0.993	2967	tags=33%, list=17%, signal=39%
GO_POLYSACCHARIDE_BINDING	25	0.661488	1.78391	0.00195312	0.0137733	0.993	1961	tags=44%, list=11%, signal=50%
GO_CELL_COMMUNICATION_BY_ELECTRICAL_COUPLING	31	0.623837	1.78381	0.00754717	0.0137505	0.993	3751	tags=58%, list=22%, signal=74%
GO_GOLGI_LUMEN	90	0.508826	1.78309	0	0.0138333	0.993	2133	tags=44%, list=12%, signal=50%
GO_ANTIGEN_PROCESSING_AND_PRESENTATION_OF_PEPTIDE_ANTIGEN	185	0.465812	1.7826	0	0.0138927	0.993	5970	tags=62%, list=34%, signal=93%
GO_EXTRINSIC_APOPTOTIC_SIGNALING_PATHWAY	215	0.456563	1.78243	0	0.0138897	0.993	3476	tags=32%, list=20%, signal=39%
GO_NEGATIVE_REGULATION_OF_INTERLEUKIN_1_PRODUCTION	30	0.630741	1.77974	0.00376648	0.014373	0.994	2335	tags=43%, list=13%, signal=50%
GO_RESPONSE_TO_STIMULUS_INVOLVED_IN_REGULATION_OF_MUSCLE_ADAPTATION	15	0.743083	1.77974	0.00206612	0.0143406	0.994	2192	tags=47%, list=13%, signal=53%
GO_REGULATION_OF_MACROPHAGE_DIFFERENTIATION	21	0.67089	1.77897	0.00372439	0.0144458	0.995	2399	tags=52%, list=14%, signal=61%
GO_SPECIFIC_GRANULE_MEMBRANE	88	0.511842	1.77894	0	0.014419	0.995	4471	tags=57%, list=26%, signal=76%
GO_BONE_REMODELING	90	0.507068	1.77865	0	0.0144204	0.995	3010	tags=44%, list=17%, signal=54%
GO_REGULATION_OF_ACTIN_FILAMENT_BUNDLE_ASSEMBLY	88	0.511602	1.77861	0	0.0143966	0.995	3572	tags=44%, list=21%, signal=56%
GO_NEGATIVE_REGULATION_OF_IMMUNE_SYSTEM_PROCESS	441	0.423047	1.7779	0	0.0144707	0.995	3097	tags=29%, list=18%, signal=35%
GO_MEMBRANE_PROTEIN_ECTODOMAIN_PROTEOLYSIS	41	0.588044	1.77546	0	0.01487	0.996	4127	tags=59%, list=24%, signal=77%
GO_NEPHRON_DEVELOPMENT	142	0.478113	1.77535	0	0.0148591	0.996	2365	tags=37%, list=14%, signal=43%
GO_VASCULAR_PROCESS_IN_CIRCULATORY_SYSTEM	163	0.467483	1.77528	0	0.0148456	0.997	2306	tags=33%, list=13%, signal=38%
GO_CELL_CELL_CONTACT_ZONE	67	0.532718	1.7751	0	0.0148462	0.997	3983	tags=52%, list=23%, signal=68%
GO_MONOCYTE_CHEMOTAXIS	61	0.530736	1.77478	0.00188679	0.0148628	0.997	3476	tags=59%, list=20%, signal=74%
GO_CLATHRIN_COATED_ENDOCYTIC_VESICLE	57	0.540363	1.7744	0.00182815	0.0149152	0.997	3030	tags=40%, list=18%, signal=49%
GO_REGULATION_OF_GASTRULATION	36	0.602324	1.77381	0.00189394	0.0150061	0.997	1203	tags=31%, list=7%, signal=33%
GO_INTERACTION_WITH_SYMBIONT	73	0.523489	1.77323	0	0.0151023	0.997	3283	tags=36%, list=19%, signal=44%
GO_NEURON_RECOGNITION	49	0.564477	1.77311	0	0.0150856	0.997	2428	tags=45%, list=14%, signal=52%
GO_POSITIVE_REGULATION_OF_ACTIN_FILAMENT_BUNDLE_ASSEMBLY	59	0.537647	1.77299	0.0018622	0.0150773	0.997	3237	tags=44%, list=19%, signal=54%
GO_MUSCLE_CELL_MIGRATION	81	0.518246	1.77272	0	0.015099	0.997	2281	tags=31%, list=13%, signal=35%
GO_REGULATION_OF_SUBSTRATE_ADHESION_DEPENDENT_CELL_SPREADING	49	0.567143	1.77195	0.00383142	0.0151999	0.998	449	tags=16%, list=3%, signal=17%
GO_REGULATION_OF_ANIMAL_ORGAN_MORPHOGENESIS	244	0.445429	1.77172	0	0.0152048	0.998	2399	tags=29%, list=14%, signal=33%
GO_CONTRACTILE_ACTIN_FILAMENT_BUNDLE_ASSEMBLY	92	0.497957	1.77062	0	0.01538	0.998	3572	tags=43%, list=21%, signal=54%
GO_REGULATION_OF_CARDIOCYTE_DIFFERENTIATION	49	0.556022	1.77009	0	0.0154307	0.998	2610	tags=41%, list=15%, signal=48%
GO_METANEPHRIC_RENAL_VESICLE_MORPHOGENESIS	16	0.713337	1.76958	0.008	0.0155	0.998	2934	tags=75%, list=17%, signal=90%
GO_INTERLEUKIN_8_PRODUCTION	75	0.514886	1.76948	0	0.015491	0.998	2207	tags=33%, list=13%, signal=38%
GO_VASCULAR_ENDOTHELIAL_CELL_PROLIFERATION	19	0.683746	1.76925	0.00187617	0.0154979	0.998	2150	tags=32%, list=12%, signal=36%
GO_MULTICELLULAR_ORGANISMAL_MOVEMENT	55	0.550183	1.7691	0.00193424	0.0154835	0.998	2045	tags=35%, list=12%, signal=39%
GO_POSITIVE_REGULATION_OF_STEROL_TRANSPORT	22	0.663615	1.76897	0.008	0.0154771	0.998	549	tags=18%, list=3%, signal=19%
GO_REGULATION_OF_CHEMOTAXIS	204	0.451727	1.7677	0	0.0156837	0.998	3543	tags=42%, list=20%, signal=52%
GO_SARCOPLASM	78	0.519955	1.76734	0	0.0157116	0.998	2735	tags=37%, list=16%, signal=44%
GO_POSITIVE_REGULATION_OF_CYTOKINE_PRODUCTION	442	0.419334	1.76669	0	0.0158026	0.998	3357	tags=30%, list=19%, signal=36%
GO_REGULATION_OF_NEUROINFLAMMATORY_RESPONSE	32	0.601437	1.76662	0.00392157	0.0157851	0.998	3299	tags=56%, list=19%, signal=69%
GO_OSTEOCLAST_DEVELOPMENT	19	0.693595	1.76464	0.0101626	0.0161684	0.999	2722	tags=47%, list=16%, signal=56%
GO_NEGATIVE_REGULATION_OF_BLOOD_VESSEL_ENDOTHELIAL_CELL_MIGRATION	31	0.612886	1.76388	0.00396825	0.0162849	0.999	3460	tags=55%, list=20%, signal=68%
GO_POSITIVE_REGULATION_OF_HETEROTYPIC_CELL_CELL_ADHESION	16	0.718465	1.76365	0.00185185	0.0163031	0.999	1154	tags=44%, list=7%, signal=47%
GO_CELLULAR_RESPONSE_TO_CAMP	52	0.551914	1.76343	0	0.0163135	0.999	3238	tags=46%, list=19%, signal=57%
GO_ODONTOGENESIS	128	0.484165	1.76237	0	0.0164786	0.999	2399	tags=38%, list=14%, signal=43%
GO_NEGATIVE_REGULATION_OF_CYSTEINE_TYPE_ENDOPEPTIDASE_ACTIVITY	87	0.502606	1.76205	0.00189036	0.0165044	0.999	2484	tags=25%, list=14%, signal=29%
GO_POSITIVE_REGULATION_OF_EXTRINSIC_APOPTOTIC_SIGNALING_PATHWAY	48	0.563545	1.76199	0.00764818	0.0164805	0.999	4040	tags=50%, list=23%, signal=65%
GO_ANTIMICROBIAL_HUMORAL_RESPONSE	105	0.493428	1.76169	0.00177936	0.0165061	0.999	2112	tags=34%, list=12%, signal=39%
GO_RESPONSE_TO_DEXAMETHASONE	40	0.569271	1.75904	0.00385356	0.0169934	0.999	2192	tags=33%, list=13%, signal=37%
GO_BLOOD_COAGULATION_INTRINSIC_PATHWAY	16	0.708085	1.75878	0.00757576	0.0170076	0.999	1508	tags=38%, list=9%, signal=41%
GO_REGULATION_OF_CELLULAR_KETONE_METABOLIC_PROCESS	165	0.459221	1.7585	0	0.0170268	0.999	1403	tags=12%, list=8%, signal=12%
GO_REGULATION_OF_PEPTIDYL_SERINE_PHOSPHORYLATION	121	0.482291	1.75829	0	0.0170484	0.999	2539	tags=27%, list=15%, signal=32%
GO_POSITIVE_REGULATION_OF_STRESS_FIBER_ASSEMBLY	50	0.549894	1.75825	0	0.0170209	0.999	3237	tags=46%, list=19%, signal=56%
GO_ZINC_ION_HOMEOSTASIS	34	0.594509	1.75796	0.00378788	0.0170375	0.999	2988	tags=47%, list=17%, signal=57%
GO_POSITIVE_REGULATION_OF_INTERLEUKIN_8_SECRETION	16	0.698852	1.75691	0.00970874	0.0172059	0.999	1825	tags=44%, list=11%, signal=49%
GO_CALCIUM_DEPENDENT_PROTEIN_BINDING	59	0.543725	1.75691	0.00564972	0.0171707	0.999	2676	tags=34%, list=15%, signal=40%
GO_REGULATION_OF_T_CELL_CYTOKINE_PRODUCTION	30	0.606411	1.75687	0.00189394	0.0171382	0.999	3622	tags=53%, list=21%, signal=67%
GO_REGULATION_OF_STRIATED_MUSCLE_CONTRACTION	88	0.506363	1.75578	0	0.0173354	0.999	2676	tags=32%, list=15%, signal=37%
GO_ENDOCARDIAL_CUSHION_MORPHOGENESIS	35	0.60276	1.75518	0.00373832	0.0174306	0.999	2315	tags=51%, list=13%, signal=59%
GO_SECRETORY_GRANULE_MEMBRANE	285	0.436507	1.75473	0	0.0174792	0.999	4840	tags=54%, list=28%, signal=73%
GO_AORTIC_VALVE_DEVELOPMENT	32	0.612662	1.75219	0.00766283	0.0179489	0.999	3419	tags=53%, list=20%, signal=66%
GO_INTERLEUKIN_6_PRODUCTION	142	0.470112	1.75199	0	0.0179555	0.999	3080	tags=37%, list=18%, signal=45%
GO_POSITIVE_REGULATION_OF_AXON_EXTENSION	43	0.565181	1.75084	0	0.0181413	0.999	4311	tags=51%, list=25%, signal=68%
GO_FICOLIN_1_RICH_GRANULE_MEMBRANE	57	0.53549	1.75084	0.00371747	0.0181048	0.999	3865	tags=49%, list=22%, signal=63%
GO_POSITIVE_REGULATION_OF_CHOLESTEROL_EFFLUX	16	0.719551	1.7503	0.00598802	0.0181792	0.999	549	tags=19%, list=3%, signal=19%
GO_DENDRITE_SELF_AVOIDANCE	16	0.70718	1.74998	0.00194553	0.0182105	0.999	1801	tags=50%, list=10%, signal=56%
GO_DIGESTIVE_SYSTEM_PROCESS	95	0.504738	1.74891	0	0.0183721	0.999	1245	tags=20%, list=7%, signal=21%
GO_POSITIVE_REGULATION_OF_INFLAMMATORY_RESPONSE	135	0.472578	1.74816	0	0.0185277	0.999	3401	tags=41%, list=20%, signal=50%
GO_NEGATIVE_REGULATION_OF_PEPTIDASE_ACTIVITY	237	0.443463	1.74814	0	0.0184933	0.999	2484	tags=32%, list=14%, signal=37%
GO_POSITIVE_REGULATION_OF_ANIMAL_ORGAN_MORPHOGENESIS	79	0.511484	1.74735	0	0.0186557	0.999	2399	tags=42%, list=14%, signal=48%
GO_CHONDROCYTE_PROLIFERATION	16	0.675371	1.74734	0	0.0186211	0.999	2045	tags=63%, list=12%, signal=71%
GO_POSITIVE_REGULATION_OF_KIDNEY_DEVELOPMENT	40	0.569834	1.74699	0.00186916	0.018671	0.999	2057	tags=43%, list=12%, signal=48%
GO_RESPONSE_TO_INTERLEUKIN_1	198	0.452175	1.74639	0	0.0187776	0.999	3313	tags=27%, list=19%, signal=33%
GO_INTERACTION_WITH_HOST	195	0.452939	1.74535	0	0.0189801	0.999	3314	tags=31%, list=19%, signal=38%
GO_POSITIVE_REGULATION_OF_CELL_MIGRATION_INVOLVED_IN_SPROUTING_ANGIOGENESIS	20	0.662225	1.74522	0.00552486	0.0189748	0.999	2126	tags=40%, list=12%, signal=46%
GO_NEGATIVE_REGULATION_OF_PEPTIDE_SECRETION	125	0.477441	1.74514	0	0.0189596	0.999	2591	tags=30%, list=15%, signal=35%
GO_REGULATION_OF_CELL_MIGRATION_INVOLVED_IN_SPROUTING_ANGIOGENESIS	37	0.581545	1.74488	0	0.0189936	0.999	2293	tags=38%, list=13%, signal=44%
GO_RETINA_VASCULATURE_DEVELOPMENT_IN_CAMERA_TYPE_EYE	18	0.69765	1.74401	0.0019305	0.0192043	0.999	3419	tags=78%, list=20%, signal=97%
GO_INTERCALATED_DISC	50	0.556937	1.7439	0.00392927	0.0191961	0.999	3928	tags=54%, list=23%, signal=70%
GO_LOW_DENSITY_LIPOPROTEIN_PARTICLE_BINDING	16	0.696802	1.74355	0.00422833	0.0192273	0.999	2585	tags=63%, list=15%, signal=73%
GO_POSITIVE_REGULATION_OF_MACROPHAGE_ACTIVATION	24	0.633143	1.74354	0.00769231	0.0191898	0.999	2372	tags=50%, list=14%, signal=58%
GO_NEGATIVE_REGULATION_OF_HYDROLASE_ACTIVITY	419	0.418263	1.74339	0	0.0191768	0.999	2649	tags=26%, list=15%, signal=29%
GO_REGULATION_OF_LEUKOCYTE_ADHESION_TO_VASCULAR_ENDOTHELIAL_CELL	19	0.678551	1.74312	0.00766283	0.0192028	0.999	3007	tags=58%, list=17%, signal=70%
GO_NEGATIVE_REGULATION_OF_PHAGOCYTOSIS	17	0.684141	1.74294	0.00607287	0.0192069	0.999	2771	tags=59%, list=16%, signal=70%
GO_SIDE_OF_MEMBRANE	492	0.413289	1.74242	0	0.0192592	0.999	3695	tags=39%, list=21%, signal=48%
GO_PEPTIDYL_TYROSINE_MODIFICATION	355	0.421017	1.74212	0	0.0192751	0.999	2703	tags=28%, list=16%, signal=32%
GO_CELLULAR_EXTRAVASATION	62	0.539159	1.74209	0	0.0192477	0.999	3429	tags=50%, list=20%, signal=62%
GO_POSITIVE_REGULATION_OF_MUSCLE_TISSUE_DEVELOPMENT	67	0.519593	1.73893	0	0.0199384	1	1652	tags=27%, list=10%, signal=30%
GO_RESPONSE_TO_INTERFERON_GAMMA	193	0.446586	1.73867	0	0.0199507	1	3357	tags=40%, list=19%, signal=50%
GO_METANEPHRIC_GLOMERULUS_DEVELOPMENT	16	0.708112	1.73832	0.0110906	0.0199866	1	1376	tags=56%, list=8%, signal=61%
GO_PHOSPHATIDYLCHOLINE_BIOSYNTHETIC_PROCESS	37	0.577393	1.7382	0	0.0199677	1	2266	tags=19%, list=13%, signal=22%
GO_NEGATIVE_REGULATION_OF_IMMUNE_RESPONSE	144	0.466735	1.73818	0	0.0199369	1	4086	tags=42%, list=24%, signal=54%
GO_MACROPHAGE_DIFFERENTIATION	43	0.560306	1.73674	0	0.0202132	1	2596	tags=47%, list=15%, signal=55%
GO_REGULATION_OF_PROTEIN_AUTOPHOSPHORYLATION	45	0.563337	1.73566	0.00186567	0.0204597	1	2507	tags=31%, list=14%, signal=36%
GO_NEGATIVE_REGULATION_OF_SECRETION	208	0.447944	1.73532	0	0.0204971	1	3357	tags=38%, list=19%, signal=46%
GO_ANCHORED_COMPONENT_OF_EXTERNAL_SIDE_OF_PLASMA_MEMBRANE	19	0.656089	1.7351	0.00948767	0.0205033	1	1745	tags=58%, list=10%, signal=64%
GO_CELL_SURFACE_RECEPTOR_SIGNALING_PATHWAY_INVOLVED_IN_HEART_DEVELOPMENT	29	0.609987	1.73384	0.00392927	0.0207267	1	2703	tags=52%, list=16%, signal=61%
GO_L_ASCORBIC_ACID_BINDING	20	0.665464	1.73353	0.00961539	0.0207558	1	2504	tags=50%, list=14%, signal=58%
GO_CHEMOREPELLENT_ACTIVITY	25	0.632712	1.73341	0.00575816	0.020745	1	1527	tags=40%, list=9%, signal=44%
GO_REGULATION_OF_HORMONE_SECRETION	251	0.435242	1.73312	0	0.0207696	1	2408	tags=27%, list=14%, signal=31%
GO_DIGESTION	131	0.473024	1.73312	0	0.0207307	1	1263	tags=22%, list=7%, signal=24%
GO_EPITHELIAL_CELL_DIFFERENTIATION_INVOLVED_IN_KIDNEY_DEVELOPMENT	46	0.556919	1.73302	0.00392927	0.0207224	1	2934	tags=52%, list=17%, signal=63%
GO_PROTEIN_MATURATION	260	0.434227	1.73296	0	0.0207071	1	2690	tags=25%, list=16%, signal=30%
GO_REGULATION_OF_LEUKOCYTE_MIGRATION	189	0.451267	1.73262	0	0.0207711	1	3506	tags=42%, list=20%, signal=52%
GO_VENTRICULAR_CARDIAC_MUSCLE_TISSUE_DEVELOPMENT	54	0.530867	1.7321	0.00374532	0.0208888	1	2315	tags=37%, list=13%, signal=43%
GO_REGULATION_OF_BODY_FLUID_LEVELS	473	0.41365	1.73155	0	0.0209498	1	2869	tags=30%, list=17%, signal=35%
GO_NEGATIVE_REGULATION_OF_PROTEOLYSIS	327	0.424661	1.73098	0	0.0210434	1	2484	tags=27%, list=14%, signal=30%
GO_VITAMIN_TRANSMEMBRANE_TRANSPORT	15	0.720873	1.73048	0.0075188	0.0210972	1	1796	tags=40%, list=10%, signal=45%
GO_ACETYLCHOLINE_GATED_CHANNEL_COMPLEX	17	0.688117	1.73031	0.00795229	0.0210907	1	189	tags=29%, list=1%, signal=30%
GO_MHC_PROTEIN_COMPLEX	19	0.668285	1.73008	0.0121704	0.021105	1	5244	tags=89%, list=30%, signal=128%
GO_LIPID_LOCALIZATION	378	0.416912	1.72882	0	0.0213125	1	2702	tags=26%, list=16%, signal=30%
GO_DEFENSE_RESPONSE_TO_VIRUS	220	0.434534	1.72844	0	0.0213655	1	3413	tags=30%, list=20%, signal=37%
GO_REGULATION_OF_VASCULAR_SMOOTH_MUSCLE_CELL_PROLIFERATION	50	0.538894	1.72602	0.00387597	0.021907	1	1955	tags=30%, list=11%, signal=34%
GO_REGULATION_OF_CELL_CELL_ADHESION	389	0.417142	1.72579	0	0.0219219	1	3097	tags=31%, list=18%, signal=36%
GO_SMAD_PROTEIN_SIGNAL_TRANSDUCTION	66	0.507953	1.72538	0.00187617	0.0219686	1	2400	tags=33%, list=14%, signal=39%
GO_NEGATIVE_REGULATION_OF_TUMOR_NECROSIS_FACTOR_SUPERFAMILY_CYTOKINE_PRODUCTION	58	0.527461	1.72521	0	0.0219603	1	2921	tags=40%, list=17%, signal=48%
GO_POSITIVE_REGULATION_OF_LEUKOCYTE_MIGRATION	126	0.471515	1.72515	0	0.0219362	1	3506	tags=45%, list=20%, signal=56%
GO_RESPONSE_TO_DSRNA	39	0.576643	1.72378	0.00566038	0.0222125	1	3833	tags=36%, list=22%, signal=46%
GO_RESPONSE_TO_TRANSFORMING_GROWTH_FACTOR_BETA	230	0.438099	1.72337	0	0.0222787	1	2855	tags=33%, list=16%, signal=40%
GO_REGULATION_OF_BONE_MINERALIZATION	70	0.51266	1.72335	0.00207469	0.0222452	1	3132	tags=44%, list=18%, signal=54%
GO_BONE_MINERALIZATION	108	0.478604	1.72321	0	0.0222414	1	3132	tags=44%, list=18%, signal=53%
GO_PATTERN_RECOGNITION_RECEPTOR_ACTIVITY	21	0.64293	1.72315	0.00609756	0.0222192	1	3178	tags=71%, list=18%, signal=87%
GO_ZINC_ION_TRANSPORT	27	0.619888	1.72264	0.00925926	0.0222717	1	4123	tags=52%, list=24%, signal=68%
GO_BRANCHING_INVOLVED_IN_SALIVARY_GLAND_MORPHOGENESIS	23	0.634481	1.72165	0.00197628	0.0224991	1	2076	tags=52%, list=12%, signal=59%
GO_EARLY_ENDOSOME	336	0.417914	1.72152	0	0.0224879	1	3789	tags=29%, list=22%, signal=37%
GO_REGULATION_OF_MYOBLAST_DIFFERENTIATION	53	0.539736	1.72083	0.00585938	0.0226468	1	2286	tags=36%, list=13%, signal=41%
GO_MYOTUBE_DIFFERENTIATION	97	0.482435	1.72083	0	0.0226086	1	2637	tags=35%, list=15%, signal=41%
GO_TUMOR_NECROSIS_FACTOR_SECRETION	31	0.610499	1.72047	0.00598802	0.022649	1	2569	tags=45%, list=15%, signal=53%
GO_LIPID_DIGESTION	17	0.697261	1.72028	0.011583	0.0226713	1	1263	tags=35%, list=7%, signal=38%
GO_ENDOTHELIUM_DEVELOPMENT	117	0.478376	1.71957	0	0.0228357	1	3700	tags=50%, list=21%, signal=63%
GO_HEART_PROCESS	275	0.425893	1.71915	0	0.0229017	1	2720	tags=32%, list=16%, signal=38%
GO_VENTRICULAR_SEPTUM_DEVELOPMENT	70	0.514084	1.71902	0.00365631	0.0229011	1	2890	tags=44%, list=17%, signal=53%
GO_POSITIVE_REGULATION_OF_LYMPHOCYTE_MIGRATION	36	0.588205	1.71881	0	0.0229181	1	4960	tags=67%, list=29%, signal=93%
GO_REGULATION_OF_MUSCLE_ADAPTATION	82	0.499018	1.7182	0	0.0230232	1	3736	tags=38%, list=22%, signal=48%
GO_BLOOD_VESSEL_ENDOTHELIAL_CELL_PROLIFERATION_INVOLVED_IN_SPROUTING_ANGIOGENESIS	18	0.683037	1.7179	0.00573614	0.0230621	1	3074	tags=50%, list=18%, signal=61%
GO_HORMONE_TRANSPORT	302	0.42474	1.71788	0	0.0230325	1	2500	tags=27%, list=14%, signal=31%
GO_CHEMOATTRACTANT_ACTIVITY	32	0.597671	1.71479	0.00974659	0.0238029	1	2224	tags=47%, list=13%, signal=54%
GO_POSITIVE_REGULATION_OF_COAGULATION	28	0.612503	1.71471	0.00576923	0.0237832	1	1434	tags=39%, list=8%, signal=43%
GO_POSITIVE_REGULATION_OF_SUBSTRATE_ADHESION_DEPENDENT_CELL_SPREADING	36	0.573576	1.71467	0.00201613	0.0237505	1	1858	tags=28%, list=11%, signal=31%
GO_REGULATION_OF_POSITIVE_CHEMOTAXIS	25	0.632138	1.71435	0.00392927	0.0237857	1	2448	tags=48%, list=14%, signal=56%
GO_NEGATIVE_REGULATION_OF_LEUKOCYTE_PROLIFERATION	77	0.504869	1.71371	0	0.0239186	1	3085	tags=42%, list=18%, signal=50%
GO_CELL_MIGRATION_INVOLVED_IN_SPROUTING_ANGIOGENESIS	53	0.525051	1.71357	0.00567108	0.0239205	1	3157	tags=42%, list=18%, signal=51%
GO_POSITIVE_REGULATION_OF_FIBROBLAST_PROLIFERATION	49	0.54163	1.71322	0.00189394	0.023988	1	3314	tags=43%, list=19%, signal=53%
GO_BRANCHING_MORPHOGENESIS_OF_AN_EPITHELIAL_TUBE	150	0.462701	1.71316	0	0.0239595	1	2399	tags=33%, list=14%, signal=38%
GO_RESPONSE_TO_ANGIOTENSIN	26	0.623941	1.71181	0.00394477	0.0242539	1	2245	tags=38%, list=13%, signal=44%
GO_HYPOTHALAMUS_DEVELOPMENT	20	0.648462	1.71138	0.00749064	0.024327	1	1539	tags=40%, list=9%, signal=44%
GO_NEGATIVE_REGULATION_OF_CELL_ADHESION	264	0.428324	1.71092	0	0.0244103	1	2591	tags=30%, list=15%, signal=34%
GO_TUMOR_NECROSIS_FACTOR_SUPERFAMILY_CYTOKINE_PRODUCTION	149	0.457582	1.7104	0	0.0245126	1	3034	tags=35%, list=18%, signal=42%
GO_POSITIVE_REGULATION_OF_PEPTIDE_HORMONE_SECRETION	93	0.485966	1.70824	0	0.0250229	1	2268	tags=26%, list=13%, signal=30%
GO_POSITIVE_REGULATION_OF_T_CELL_MEDIATED_IMMUNITY	48	0.553104	1.70823	0.0037594	0.0249799	1	4195	tags=52%, list=24%, signal=69%
GO_ENDOCHONDRAL_BONE_MORPHOGENESIS	72	0.516375	1.70777	0	0.0250916	1	3138	tags=49%, list=18%, signal=59%
GO_POSITIVE_REGULATION_OF_ESTABLISHMENT_OF_PROTEIN_LOCALIZATION	444	0.407964	1.70776	0	0.025053	1	3631	tags=29%, list=21%, signal=36%
GO_POSITIVE_REGULATION_OF_MONONUCLEAR_CELL_MIGRATION	22	0.641805	1.70679	0.00404858	0.0252963	1	3435	tags=68%, list=20%, signal=85%
GO_T_CELL_MIGRATION	62	0.520335	1.7067	0.00180832	0.0252703	1	4445	tags=52%, list=26%, signal=69%
GO_LIPID_EXPORT_FROM_CELL	25	0.623089	1.70624	0.00775194	0.0253486	1	1756	tags=44%, list=10%, signal=49%
GO_REGULATION_OF_ANATOMICAL_STRUCTURE_SIZE	478	0.40412	1.7057	0	0.0254629	1	3694	tags=35%, list=21%, signal=43%
GO_NOREPINEPHRINE_TRANSPORT	22	0.639949	1.70527	0.00570342	0.0255088	1	1792	tags=45%, list=10%, signal=51%
GO_T_CELL_CYTOKINE_PRODUCTION	40	0.562747	1.70503	0.00585938	0.025529	1	3780	tags=52%, list=22%, signal=67%
GO_EPITHELIAL_CELL_APOPTOTIC_PROCESS	98	0.487374	1.70439	0	0.0256382	1	2285	tags=29%, list=13%, signal=33%
GO_ANTIGEN_PROCESSING_AND_PRESENTATION	222	0.436085	1.7039	0	0.0256854	1	5934	tags=59%, list=34%, signal=89%
GO_MESODERMAL_CELL_DIFFERENTIATION	31	0.601181	1.70387	0.00186567	0.0256485	1	1416	tags=39%, list=8%, signal=42%
GO_ENDOPEPTIDASE_REGULATOR_ACTIVITY	170	0.436768	1.70348	0	0.0256876	1	2484	tags=36%, list=14%, signal=41%
GO_LACTATION	45	0.550002	1.70346	0.00581395	0.0256487	1	3177	tags=33%, list=18%, signal=41%
GO_VASCULAR_ENDOTHELIAL_GROWTH_FACTOR_SIGNALING_PATHWAY	33	0.594557	1.70321	0.00385356	0.0256707	1	2644	tags=48%, list=15%, signal=57%
GO_MYOSIN_COMPLEX	54	0.53087	1.70291	0	0.0257139	1	2369	tags=43%, list=14%, signal=49%
GO_POSITIVE_REGULATION_OF_CELL_CELL_ADHESION	250	0.425688	1.70253	0	0.0257818	1	3506	tags=35%, list=20%, signal=44%
GO_MODULATION_BY_HOST_OF_VIRAL_PROCESS	24	0.619841	1.70124	0.0075188	0.0260811	1	3283	tags=42%, list=19%, signal=51%
GO_ASTROCYTE_ACTIVATION	23	0.634591	1.70108	0.00188679	0.0260627	1	3845	tags=65%, list=22%, signal=84%
GO_REGULATION_OF_STEROID_METABOLIC_PROCESS	115	0.473379	1.70023	0	0.0262528	1	1403	tags=17%, list=8%, signal=18%
GO_MEMBRANE_DEPOLARIZATION_DURING_CARDIAC_MUSCLE_CELL_ACTION_POTENTIAL	22	0.651232	1.6994	0.00560748	0.0264331	1	3111	tags=59%, list=18%, signal=72%
GO_BRANCHING_INVOLVED_IN_BLOOD_VESSEL_MORPHOGENESIS	31	0.59936	1.69866	0.00194175	0.0265778	1	2703	tags=42%, list=16%, signal=50%
GO_CELLULAR_TRANSITION_METAL_ION_HOMEOSTASIS	101	0.475888	1.69789	0.00182149	0.0267408	1	3825	tags=37%, list=22%, signal=47%
GO_CELLULAR_RESPONSE_TO_VASCULAR_ENDOTHELIAL_GROWTH_FACTOR_STIMULUS	51	0.532568	1.69749	0.00184162	0.0268064	1	2859	tags=39%, list=17%, signal=47%
GO_PROTEIN_KINASE_B_SIGNALING	237	0.42716	1.6968	0	0.026971	1	2484	tags=30%, list=14%, signal=34%
GO_POSITIVE_REGULATION_OF_PROTEIN_KINASE_B_SIGNALING	160	0.448028	1.69657	0	0.0269885	1	2361	tags=32%, list=14%, signal=37%
GO_HOMOTYPIC_CELL_CELL_ADHESION	80	0.497549	1.69652	0	0.0269627	1	2980	tags=39%, list=17%, signal=47%
GO_CHONDROITIN_SULFATE_BIOSYNTHETIC_PROCESS	26	0.616083	1.69579	0.00578035	0.0271162	1	2502	tags=62%, list=14%, signal=72%
GO_NEGATIVE_REGULATION_OF_DEFENSE_RESPONSE	200	0.439189	1.69572	0	0.0271004	1	2720	tags=26%, list=16%, signal=31%
GO_POSITIVE_REGULATION_OF_RESPONSE_TO_WOUNDING	65	0.51647	1.69571	0.00363636	0.0270561	1	1434	tags=25%, list=8%, signal=27%
GO_MONOAMINE_TRANSPORT	79	0.496088	1.69475	0.00380228	0.0273331	1	2591	tags=41%, list=15%, signal=47%
GO_PHAGOCYTIC_VESICLE	128	0.462863	1.69433	0.00179856	0.0274354	1	4799	tags=46%, list=28%, signal=63%
GO_MORPHOGENESIS_OF_AN_EPITHELIAL_SHEET	54	0.528884	1.69284	0.00380952	0.0278375	1	3237	tags=39%, list=19%, signal=48%
GO_POSITIVE_REGULATION_OF_T_CELL_CYTOKINE_PRODUCTION	19	0.66411	1.6924	0.0101833	0.0279306	1	3622	tags=53%, list=21%, signal=66%
GO_NEUROMUSCULAR_JUNCTION	76	0.500922	1.692	0	0.0280072	1	2874	tags=38%, list=17%, signal=46%
GO_METANEPHRIC_NEPHRON_DEVELOPMENT	41	0.551617	1.6912	0.00389105	0.0282026	1	2043	tags=46%, list=12%, signal=52%
GO_POSITIVE_REGULATION_OF_TYPE_2_IMMUNE_RESPONSE	16	0.676757	1.69032	0.0153257	0.0284462	1	4235	tags=81%, list=24%, signal=107%
GO_HEAD_MORPHOGENESIS	36	0.561361	1.68934	0.00387597	0.0287456	1	2731	tags=44%, list=16%, signal=53%
GO_CYTOKINE_BINDING	127	0.454431	1.68813	0.00181818	0.0290986	1	3798	tags=50%, list=22%, signal=63%
GO_PEPTIDASE_REGULATOR_ACTIVITY	205	0.430741	1.68809	0	0.029066	1	2418	tags=33%, list=14%, signal=38%
GO_TRIGLYCERIDE_CATABOLIC_PROCESS	33	0.569982	1.68794	0.00988142	0.0290556	1	769	tags=27%, list=4%, signal=28%
GO_REGULATION_OF_ACTIN_FILAMENT_ORGANIZATION	240	0.425783	1.6878	0	0.0290473	1	4385	tags=44%, list=25%, signal=58%
GO_CELL_DIFFERENTIATION_INVOLVED_IN_KIDNEY_DEVELOPMENT	56	0.523901	1.68739	0.0019305	0.0291352	1	2934	tags=48%, list=17%, signal=58%
GO_POSITIVE_REGULATION_OF_BLOOD_VESSEL_ENDOTHELIAL_CELL_MIGRATION	51	0.541413	1.68723	0.00185529	0.0291307	1	3536	tags=43%, list=20%, signal=54%
GO_ACETYLCHOLINE_GATED_CATION_SELECTIVE_CHANNEL_ACTIVITY	16	0.684177	1.68715	0.0178571	0.0291123	1	189	tags=31%, list=1%, signal=32%
GO_MATERNAL_PROCESS_INVOLVED_IN_FEMALE_PREGNANCY	63	0.506757	1.68665	0	0.0292056	1	2881	tags=40%, list=17%, signal=47%
GO_TERTIARY_GRANULE_LUMEN	54	0.526778	1.68645	0.00376648	0.0292053	1	3365	tags=44%, list=19%, signal=55%
GO_NEGATIVE_REGULATION_OF_VASCULATURE_DEVELOPMENT	110	0.466969	1.68597	0.00179211	0.0293243	1	2670	tags=36%, list=15%, signal=43%
GO_REGULATION_OF_PROTEIN_BINDING	217	0.430438	1.68576	0.00172712	0.0293592	1	4222	tags=35%, list=24%, signal=46%
GO_TRANSITION_METAL_ION_HOMEOSTASIS	121	0.461056	1.68512	0.00174825	0.0295267	1	2988	tags=29%, list=17%, signal=35%
GO_REGULATION_OF_CARTILAGE_DEVELOPMENT	63	0.512274	1.68405	0.00606061	0.0298338	1	2941	tags=46%, list=17%, signal=55%
GO_POSITIVE_REGULATION_OF_SMOOTH_MUSCLE_CELL_MIGRATION	38	0.561006	1.68395	0.01	0.0298107	1	3543	tags=53%, list=20%, signal=66%
GO_LIPOPROTEIN_METABOLIC_PROCESS	127	0.457293	1.68387	0	0.0297795	1	1042	tags=10%, list=6%, signal=11%
GO_CELLULAR_RESPONSE_TO_BIOTIC_STIMULUS	225	0.430351	1.6835	0	0.029851	1	3178	tags=34%, list=18%, signal=41%
GO_NEGATIVE_REGULATION_OF_TRANSPORT	452	0.401647	1.68191	0	0.0303094	1	2771	tags=27%, list=16%, signal=31%
GO_POSITIVE_REGULATION_OF_RESPONSE_TO_BIOTIC_STIMULUS	375	0.405393	1.68159	0	0.0303462	1	3877	tags=29%, list=22%, signal=37%
GO_MACROPHAGE_CYTOKINE_PRODUCTION	16	0.68275	1.68131	0.0213675	0.0303909	1	4235	tags=75%, list=24%, signal=99%
GO_POSITIVE_REGULATION_OF_SUPRAMOLECULAR_FIBER_ORGANIZATION	188	0.438032	1.68119	0	0.0303688	1	3569	tags=34%, list=21%, signal=42%
GO_MYELOID_CELL_APOPTOTIC_PROCESS	32	0.584348	1.68065	0.010327	0.0305228	1	1142	tags=22%, list=7%, signal=23%
GO_INTESTINAL_LIPID_ABSORPTION	16	0.684853	1.68059	0.00806452	0.0304987	1	153	tags=25%, list=1%, signal=25%
GO_FIBROBLAST_GROWTH_FACTOR_RECEPTOR_BINDING	24	0.628059	1.68013	0.00790514	0.0305798	1	1910	tags=33%, list=11%, signal=37%
GO_INTERLEUKIN_6_BIOSYNTHETIC_PROCESS	24	0.613174	1.67959	0.0039604	0.0307051	1	3007	tags=42%, list=17%, signal=50%
GO_TOLL_LIKE_RECEPTOR_3_SIGNALING_PATHWAY	20	0.653732	1.67958	0.00787402	0.0306613	1	2372	tags=35%, list=14%, signal=41%
GO_RESPONSE_TO_CORTICOSTERONE	20	0.634936	1.67938	0.0116054	0.030695	1	2501	tags=40%, list=14%, signal=47%
GO_CAVEOLA	77	0.49104	1.67908	0.00179856	0.0307581	1	3178	tags=38%, list=18%, signal=46%
GO_PHAGOCYTIC_VESICLE_MEMBRANE	70	0.496688	1.67902	0.00383877	0.0307203	1	5568	tags=60%, list=32%, signal=88%
GO_MESENCHYMAL_CELL_DIFFERENTIATION	203	0.433734	1.679	0	0.0306749	1	2775	tags=38%, list=16%, signal=45%
GO_CELLULAR_RESPONSE_TO_AMYLOID_BETA	37	0.556057	1.6776	0.00970874	0.0310845	1	4210	tags=59%, list=24%, signal=78%
GO_REGULATION_OF_MORPHOGENESIS_OF_AN_EPITHELIUM	178	0.438986	1.67729	0	0.0311545	1	2168	tags=25%, list=13%, signal=28%
GO_CELL_AGGREGATION	19	0.661503	1.67642	0.00591716	0.0314028	1	3132	tags=58%, list=18%, signal=71%
GO_NEGATIVE_REGULATION_OF_LIPID_CATABOLIC_PROCESS	20	0.647052	1.67564	0.015444	0.0315502	1	1154	tags=25%, list=7%, signal=27%
GO_CELLULAR_RESPONSE_TO_CADMIUM_ION	34	0.572082	1.67563	0.00612245	0.0315134	1	2546	tags=32%, list=15%, signal=38%
GO_CARDIAC_SEPTUM_MORPHOGENESIS	72	0.492353	1.67535	0.00184843	0.03154	1	2921	tags=43%, list=17%, signal=52%
GO_REGULATION_OF_SMAD_PROTEIN_SIGNAL_TRANSDUCTION	22	0.628264	1.67299	0.0132325	0.0322317	1	1655	tags=36%, list=10%, signal=40%
GO_NEGATIVE_REGULATION_OF_EPITHELIAL_CELL_APOPTOTIC_PROCESS	40	0.561331	1.67289	0.0138889	0.0322132	1	2285	tags=38%, list=13%, signal=43%
GO_POSITIVE_REGULATION_OF_SMALL_MOLECULE_METABOLIC_PROCESS	132	0.447343	1.67262	0.0018018	0.032252	1	1952	tags=20%, list=11%, signal=23%
GO_NEGATIVE_REGULATION_OF_ESTABLISHMENT_OF_PROTEIN_LOCALIZATION	171	0.437851	1.67257	0	0.0322221	1	2591	tags=26%, list=15%, signal=30%
GO_GLYCOPROTEIN_COMPLEX	19	0.63288	1.67186	0.0103093	0.0323876	1	2885	tags=47%, list=17%, signal=57%
GO_OPSONIN_BINDING	15	0.688116	1.67082	0.00809717	0.0326773	1	3162	tags=67%, list=18%, signal=81%
GO_INTEGRIN_ACTIVATION	24	0.619166	1.67067	0.00363636	0.032698	1	3786	tags=54%, list=22%, signal=69%
GO_AMINOGLYCAN_BIOSYNTHETIC_PROCESS	113	0.461664	1.66927	0.00365631	0.0330961	1	3549	tags=48%, list=21%, signal=60%
GO_POSITIVE_REGULATION_OF_EPITHELIAL_CELL_DIFFERENTIATION	59	0.509472	1.66913	0.00380228	0.0330838	1	2239	tags=32%, list=13%, signal=37%
GO_MUSCLE_ALPHA_ACTININ_BINDING	18	0.667001	1.66904	0.00801603	0.0330624	1	3112	tags=61%, list=18%, signal=74%
GO_EXPLORATION_BEHAVIOR	23	0.617057	1.66774	0.0107143	0.0334641	1	1677	tags=35%, list=10%, signal=38%
GO_AMINE_TRANSPORT	89	0.476503	1.66765	0.00181818	0.0334403	1	2501	tags=43%, list=14%, signal=50%
GO_LAMELLIPODIUM_MEMBRANE	22	0.629516	1.66702	0.0178218	0.0336132	1	2131	tags=55%, list=12%, signal=62%
GO_POSITIVE_REGULATION_OF_OSTEOBLAST_DIFFERENTIATION	57	0.508805	1.66691	0.00394477	0.0335946	1	3476	tags=51%, list=20%, signal=63%
GO_RESPONSE_TO_CARBOHYDRATE	215	0.422262	1.66643	0	0.033696	1	2116	tags=21%, list=12%, signal=24%
GO_REGULATION_OF_MUSCLE_ORGAN_DEVELOPMENT	132	0.451757	1.66487	0	0.0342095	1	1726	tags=26%, list=10%, signal=28%
GO_PODOSOME_ASSEMBLY	19	0.642769	1.66442	0.00604839	0.0343001	1	2618	tags=32%, list=15%, signal=37%
GO_NEGATIVE_REGULATION_OF_BLOOD_CIRCULATION	31	0.586915	1.66406	0.00963391	0.0343792	1	2560	tags=42%, list=15%, signal=49%
GO_MESENCHYME_DEVELOPMENT	261	0.413982	1.66383	0	0.0344194	1	2775	tags=37%, list=16%, signal=43%
GO_POSITIVE_REGULATION_OF_TUMOR_NECROSIS_FACTOR_SUPERFAMILY_CYTOKINE_PRODUCTION	84	0.48089	1.66352	0.00190476	0.0344835	1	3674	tags=44%, list=21%, signal=56%
GO_POSITIVE_REGULATION_OF_LEUKOCYTE_CHEMOTAXIS	84	0.474835	1.6634	0.00581395	0.0344622	1	3506	tags=45%, list=20%, signal=56%
GO_DECIDUALIZATION	24	0.62349	1.66336	0.01002	0.0344261	1	2881	tags=58%, list=17%, signal=70%
GO_PROTEOGLYCAN_BINDING	35	0.572922	1.66212	0.012939	0.0347782	1	3362	tags=69%, list=19%, signal=85%
GO_COPPER_ION_HOMEOSTASIS	17	0.662448	1.66158	0.0186722	0.0349317	1	2402	tags=35%, list=14%, signal=41%
GO_CHEMOKINE_BIOSYNTHETIC_PROCESS	16	0.664785	1.66158	0.00579151	0.0348822	1	2112	tags=38%, list=12%, signal=43%
GO_CATECHOLAMINE_SECRETION	54	0.51803	1.66116	0.00756144	0.0349987	1	2498	tags=44%, list=14%, signal=52%
GO_REGULATION_OF_MEMBRANE_PROTEIN_ECTODOMAIN_PROTEOLYSIS	22	0.614605	1.66017	0.0153551	0.0353368	1	3299	tags=59%, list=19%, signal=73%
GO_RESPONSE_TO_STEROID_HORMONE	374	0.399923	1.66012	0	0.0352925	1	2609	tags=24%, list=15%, signal=28%
GO_DETECTION_OF_MECHANICAL_STIMULUS	41	0.548426	1.66003	0.00387597	0.0352629	1	3328	tags=54%, list=19%, signal=66%
GO_POSITIVE_REGULATION_OF_CELL_ACTIVATION	314	0.404973	1.66001	0	0.0352206	1	4351	tags=41%, list=25%, signal=54%
GO_POSITIVE_REGULATION_OF_T_CELL_MIGRATION	29	0.586456	1.65935	0.00801603	0.0353571	1	5377	tags=69%, list=31%, signal=100%
GO_REGULATION_OF_CARDIAC_MUSCLE_CELL_DIFFERENTIATION	36	0.556302	1.65879	0.0130841	0.0355061	1	1652	tags=33%, list=10%, signal=37%
GO_VENOUS_BLOOD_VESSEL_DEVELOPMENT	15	0.659428	1.65862	0.0261044	0.0355181	1	3419	tags=60%, list=20%, signal=75%
GO_NEGATIVE_REGULATION_OF_BEHAVIOR	15	0.685108	1.65799	0.0118577	0.0356958	1	501	tags=33%, list=3%, signal=34%
GO_POSITIVE_REGULATION_OF_INTERLEUKIN_6_PRODUCTION	90	0.479534	1.65756	0.00362319	0.0357639	1	3674	tags=43%, list=21%, signal=55%
GO_PLATELET_DENSE_GRANULE	20	0.650242	1.65741	0.0171756	0.035763	1	2660	tags=40%, list=15%, signal=47%
GO_CARBOHYDRATE_BINDING	253	0.416564	1.65727	0	0.0357801	1	3555	tags=41%, list=21%, signal=51%
GO_NEGATIVE_REGULATION_OF_HORMONE_SECRETION	58	0.513006	1.65665	0.00186916	0.0359651	1	2400	tags=33%, list=14%, signal=38%
GO_PHOSPHOLIPID_TRANSPORT	84	0.477137	1.65636	0.00184502	0.0360074	1	3675	tags=38%, list=21%, signal=48%
GO_PROTEIN_DISULFIDE_ISOMERASE_ACTIVITY	15	0.682514	1.65583	0.0220884	0.0361337	1	4491	tags=80%, list=26%, signal=108%
GO_REGULATION_OF_OSSIFICATION	179	0.433359	1.65564	0	0.0361429	1	2869	tags=35%, list=17%, signal=42%
GO_POSITIVE_REGULATION_OF_TRIGLYCERIDE_METABOLIC_PROCESS	20	0.627807	1.65461	0.0160966	0.0364827	1	153	tags=15%, list=1%, signal=15%
GO_CHONDROITIN_SULFATE_PROTEOGLYCAN_METABOLIC_PROCESS	44	0.534506	1.6544	0.0094518	0.0364967	1	3493	tags=55%, list=20%, signal=68%
GO_REGULATION_OF_EPITHELIAL_CELL_DIFFERENTIATION_INVOLVED_IN_KIDNEY_DEVELOPMENT	19	0.664238	1.65417	0.00376648	0.0365289	1	2934	tags=63%, list=17%, signal=76%
GO_REGULATION_OF_EPITHELIAL_TO_MESENCHYMAL_TRANSITION	81	0.478303	1.65382	0	0.0366323	1	2775	tags=44%, list=16%, signal=53%
GO_NEGATIVE_REGULATION_OF_CELL_CELL_ADHESION	168	0.437947	1.65346	0	0.0366889	1	2678	tags=29%, list=15%, signal=34%
GO_REGULATION_OF_TRIGLYCERIDE_METABOLIC_PROCESS	36	0.551191	1.65301	0.00383142	0.0367689	1	153	tags=11%, list=1%, signal=11%
GO_GLYCEROLIPID_CATABOLIC_PROCESS	62	0.506275	1.65285	0.00589391	0.0367628	1	769	tags=16%, list=4%, signal=17%
GO_SALIVARY_GLAND_DEVELOPMENT	37	0.549569	1.65261	0.00927644	0.0368105	1	2093	tags=43%, list=12%, signal=49%
GO_NEPHRON_TUBULE_EPITHELIAL_CELL_DIFFERENTIATION	15	0.677117	1.65181	0.014	0.0370479	1	2934	tags=60%, list=17%, signal=72%
GO_METALLOAMINOPEPTIDASE_ACTIVITY	21	0.635116	1.6513	0.0132576	0.0372046	1	2433	tags=38%, list=14%, signal=44%
GO_NEGATIVE_REGULATION_OF_TRANSMEMBRANE_RECEPTOR_PROTEIN_SERINE_THREONINE_KINASE_SIGNALING_PATHWAY	112	0.46102	1.65117	0.00185185	0.0372068	1	2793	tags=38%, list=16%, signal=45%
GO_OUTFLOW_TRACT_MORPHOGENESIS	77	0.48665	1.65113	0.0018797	0.037163	1	2705	tags=42%, list=16%, signal=49%
GO_REGULATION_OF_BLOOD_PRESSURE	173	0.431933	1.65069	0	0.0372753	1	2501	tags=35%, list=14%, signal=41%
GO_REGULATION_OF_FATTY_ACID_OXIDATION	28	0.578796	1.65066	0.015534	0.0372263	1	2226	tags=25%, list=13%, signal=29%
GO_REGULATION_OF_TRANSMEMBRANE_RECEPTOR_PROTEIN_SERINE_THREONINE_KINASE_SIGNALING_PATHWAY	222	0.424098	1.64997	0	0.0374187	1	2400	tags=33%, list=14%, signal=38%
GO_POSITIVE_REGULATION_OF_CARDIOCYTE_DIFFERENTIATION	28	0.576438	1.64918	0.01417	0.0376479	1	1573	tags=36%, list=9%, signal=39%
GO_NEGATIVE_REGULATION_OF_VASCULAR_SMOOTH_MUSCLE_CELL_PROLIFERATION	18	0.64794	1.64771	0.0160321	0.038125	1	1955	tags=39%, list=11%, signal=44%
GO_REGULATION_OF_LIPID_METABOLIC_PROCESS	381	0.392986	1.64745	0	0.0381573	1	2260	tags=19%, list=13%, signal=21%
GO_HETEROPHILIC_CELL_CELL_ADHESION_VIA_PLASMA_MEMBRANE_CELL_ADHESION_MOLECULES	41	0.536088	1.6465	0.00968992	0.0384441	1	1143	tags=34%, list=7%, signal=36%
GO_POSITIVE_REGULATION_OF_PROTEIN_CONTAINING_COMPLEX_DISASSEMBLY	34	0.557937	1.64642	0.00990099	0.0384132	1	4345	tags=53%, list=25%, signal=71%
GO_PHOSPHATIDYLCHOLINE_METABOLIC_PROCESS	81	0.479681	1.64546	0.00178891	0.0387701	1	2266	tags=23%, list=13%, signal=27%
GO_REGULATION_OF_NEUTROPHIL_MIGRATION	35	0.550034	1.64497	0.0130112	0.0389115	1	4522	tags=63%, list=26%, signal=85%
GO_LAMELLAR_BODY	17	0.656457	1.64497	0.0100806	0.0388574	1	3319	tags=65%, list=19%, signal=80%
GO_GAMMA_AMINOBUTYRIC_ACID_TRANSPORT	15	0.686223	1.64489	0.010101	0.0388383	1	1237	tags=33%, list=7%, signal=36%
GO_EXOPEPTIDASE_ACTIVITY	103	0.459181	1.64412	0.00179211	0.0390584	1	2826	tags=32%, list=16%, signal=38%
GO_REGULATION_OF_PLATELET_ACTIVATION	31	0.578591	1.64388	0.00590551	0.0391066	1	2437	tags=52%, list=14%, signal=60%
GO_INTRINSIC_COMPONENT_OF_EXTERNAL_SIDE_OF_PLASMA_MEMBRANE	24	0.606584	1.64281	0.00579151	0.0394681	1	1745	tags=50%, list=10%, signal=56%
GO_MYOTUBE_CELL_DEVELOPMENT	32	0.564479	1.64207	0.00587084	0.0396992	1	1363	tags=34%, list=8%, signal=37%
GO_INACTIVATION_OF_MAPK_ACTIVITY	26	0.598072	1.64186	0.00988142	0.0397238	1	3709	tags=42%, list=21%, signal=54%
GO_BONE_MORPHOGENESIS	110	0.451974	1.64174	0.00720721	0.0397173	1	3138	tags=45%, list=18%, signal=54%
GO_CALCIUM_CHANNEL_REGULATOR_ACTIVITY	42	0.545158	1.64137	0.00555556	0.0398074	1	1792	tags=31%, list=10%, signal=34%
GO_BONE_DEVELOPMENT	211	0.414849	1.64035	0	0.0400721	1	3138	tags=39%, list=18%, signal=47%
GO_POSITIVE_REGULATION_OF_PROTEIN_DEPHOSPHORYLATION	43	0.525436	1.6403	0.0115607	0.0400326	1	3985	tags=40%, list=23%, signal=51%
GO_TRANSFORMING_GROWTH_FACTOR_BETA_PRODUCTION	37	0.548615	1.63996	0.00558659	0.0401116	1	2722	tags=38%, list=16%, signal=45%
GO_DIVALENT_INORGANIC_CATION_TRANSMEMBRANE_TRANSPORTER_ACTIVITY	37	0.553007	1.63987	0.0113636	0.0400944	1	2988	tags=38%, list=17%, signal=46%
GO_REGULATION_OF_LEUKOCYTE_CHEMOTAXIS	109	0.451076	1.63882	0.00184162	0.0404504	1	3506	tags=43%, list=20%, signal=54%
GO_REGULATION_OF_SKELETAL_MUSCLE_TISSUE_DEVELOPMENT	48	0.53346	1.6388	0.00371058	0.040402	1	1652	tags=29%, list=10%, signal=32%
GO_REGULATION_OF_OSTEOBLAST_DIFFERENTIATION	108	0.452229	1.63862	0.00716846	0.0404034	1	2840	tags=38%, list=16%, signal=45%
GO_POSITIVE_REGULATION_OF_ENDOCYTOSIS	99	0.458976	1.63858	0	0.0403621	1	3926	tags=42%, list=23%, signal=55%
GO_REGULATION_OF_DNA_DAMAGE_RESPONSE_SIGNAL_TRANSDUCTION_BY_P53_CLASS_MEDIATOR	33	0.565207	1.63775	0.00571429	0.0406651	1	3213	tags=33%, list=19%, signal=41%
GO_NEGATIVE_REGULATION_OF_ERK1_AND_ERK2_CASCADE	67	0.487835	1.63705	0.00753296	0.040902	1	1244	tags=24%, list=7%, signal=26%
GO_PEPTIDE_ANTIGEN_BINDING	19	0.639986	1.63663	0.0117878	0.0410249	1	4496	tags=74%, list=26%, signal=99%
GO_INTERFERON_GAMMA_PRODUCTION	109	0.450576	1.6365	0	0.0410201	1	4348	tags=47%, list=25%, signal=62%
GO_REGULATION_OF_NITRIC_OXIDE_BIOSYNTHETIC_PROCESS	57	0.515812	1.63545	0.0077821	0.0413723	1	2771	tags=30%, list=16%, signal=35%
GO_FIBRONECTIN_BINDING	26	0.610602	1.63503	0.00412371	0.0414785	1	1895	tags=58%, list=11%, signal=65%
GO_REGULATION_OF_CALCINEURIN_MEDIATED_SIGNALING	33	0.560079	1.63488	0.0174419	0.0414819	1	2733	tags=36%, list=16%, signal=43%
GO_REGULATION_OF_LIPID_BIOSYNTHETIC_PROCESS	182	0.424246	1.63466	0	0.0415104	1	1490	tags=15%, list=9%, signal=16%
GO_REGULATION_OF_CELL_SHAPE	153	0.434197	1.63453	0.00172712	0.0415252	1	4171	tags=48%, list=24%, signal=62%
GO_ANION_HOMEOSTASIS	56	0.501318	1.63434	0.0056391	0.0415566	1	2239	tags=29%, list=13%, signal=33%
GO_T_CELL_CHEMOTAXIS	25	0.594805	1.6342	0.0100604	0.0415645	1	3287	tags=48%, list=19%, signal=59%
GO_REGULATION_OF_PROTEIN_KINASE_A_SIGNALING	17	0.654534	1.63335	0.021611	0.0418605	1	3077	tags=47%, list=18%, signal=57%
GO_REGULATION_OF_HORMONE_BIOSYNTHETIC_PROCESS	27	0.588704	1.6331	0.0167286	0.0418883	1	2850	tags=41%, list=16%, signal=49%
GO_REGULATION_OF_CELLULAR_RESPONSE_TO_TRANSFORMING_GROWTH_FACTOR_BETA_STIMULUS	111	0.455585	1.63254	0.00175747	0.0420729	1	2941	tags=38%, list=17%, signal=45%
GO_NEGATIVE_REGULATION_OF_MAP_KINASE_ACTIVITY	73	0.476843	1.6325	0.00715563	0.0420402	1	4516	tags=45%, list=26%, signal=61%
GO_ARTERY_MORPHOGENESIS	62	0.495571	1.6325	0.00362976	0.0419842	1	2417	tags=37%, list=14%, signal=43%
GO_ENDOPEPTIDASE_ACTIVITY	384	0.392581	1.63208	0	0.0420732	1	2130	tags=24%, list=12%, signal=27%
GO_ACTIVATION_OF_INNATE_IMMUNE_RESPONSE	301	0.403889	1.63204	0	0.0420272	1	2651	tags=20%, list=15%, signal=24%
GO_SITE_OF_POLARIZED_GROWTH	176	0.426325	1.63183	0	0.0420679	1	4253	tags=44%, list=25%, signal=57%
GO_ZINC_ION_TRANSMEMBRANE_TRANSPORT	22	0.629123	1.63174	0.015444	0.042042	1	4123	tags=55%, list=24%, signal=72%
GO_AMINOGLYCAN_METABOLIC_PROCESS	167	0.42747	1.63166	0.00182815	0.0420196	1	3549	tags=43%, list=21%, signal=54%
GO_REGULATION_OF_METAL_ION_TRANSPORT	368	0.396301	1.62987	0	0.0426576	1	2899	tags=31%, list=17%, signal=36%
GO_ODONTOGENESIS_OF_DENTIN_CONTAINING_TOOTH	89	0.472627	1.62972	0.00535714	0.0426542	1	2399	tags=36%, list=14%, signal=42%
GO_POSITIVE_REGULATION_OF_RECEPTOR_MEDIATED_ENDOCYTOSIS	50	0.514781	1.62822	0.00927644	0.0431999	1	3536	tags=38%, list=20%, signal=48%
GO_CLATHRIN_COATED_ENDOCYTIC_VESICLE_MEMBRANE	38	0.551408	1.62767	0.00957854	0.043387	1	3283	tags=45%, list=19%, signal=55%
GO_LEUKOCYTE_CELL_CELL_ADHESION	324	0.397783	1.62715	0	0.0435506	1	4086	tags=39%, list=24%, signal=50%
GO_REGULATION_OF_LYMPHOCYTE_MIGRATION	61	0.497958	1.62642	0.00186916	0.0437511	1	4445	tags=49%, list=26%, signal=66%
GO_POSITIVE_REGULATION_OF_INTERLEUKIN_6_BIOSYNTHETIC_PROCESS	15	0.664245	1.62603	0.0122951	0.043864	1	3007	tags=47%, list=17%, signal=56%
GO_NEGATIVE_REGULATION_OF_VIRAL_ENTRY_INTO_HOST_CELL	17	0.638597	1.62593	0.0116732	0.0438378	1	2840	tags=53%, list=16%, signal=63%
GO_ZINC_ION_TRANSMEMBRANE_TRANSPORTER_ACTIVITY	20	0.627853	1.62582	0.0140281	0.0438346	1	4123	tags=55%, list=24%, signal=72%
GO_RENAL_SYSTEM_VASCULATURE_DEVELOPMENT	27	0.57702	1.62566	0.017341	0.0438543	1	3555	tags=63%, list=21%, signal=79%
GO_WIDE_PORE_CHANNEL_ACTIVITY	20	0.630507	1.62504	0.0293578	0.0440384	1	4967	tags=65%, list=29%, signal=91%
GO_MYELOID_DENDRITIC_CELL_ACTIVATION	28	0.573765	1.62462	0.0171756	0.0441525	1	3780	tags=43%, list=22%, signal=55%
GO_POSITIVE_REGULATION_OF_CELL_ADHESION_MEDIATED_BY_INTEGRIN	20	0.623472	1.62422	0.0171103	0.0442779	1	2609	tags=50%, list=15%, signal=59%
GO_TRANSITION_METAL_ION_TRANSMEMBRANE_TRANSPORTER_ACTIVITY	37	0.546269	1.6241	0.0181452	0.0442726	1	4587	tags=46%, list=26%, signal=62%
GO_POSITIVE_REGULATION_OF_VASCULAR_ENDOTHELIAL_CELL_PROLIFERATION	15	0.661086	1.62365	0.0203666	0.0444098	1	1697	tags=20%, list=10%, signal=22%
GO_CONNEXIN_COMPLEX	18	0.630569	1.62232	0.027833	0.0449573	1	4186	tags=72%, list=24%, signal=95%
GO_ENDOTHELIAL_CELL_DEVELOPMENT	57	0.490399	1.62222	0.0039604	0.0449395	1	4472	tags=61%, list=26%, signal=83%
GO_STEROID_BINDING	93	0.459163	1.62193	0.00567108	0.0450207	1	2967	tags=29%, list=17%, signal=35%
GO_REGULATION_OF_PEPTIDASE_ACTIVITY	416	0.38772	1.62157	0	0.0451192	1	2484	tags=24%, list=14%, signal=28%
GO_PROTEIN_KINASE_A_SIGNALING	29	0.574635	1.62142	0.00398406	0.0451206	1	3090	tags=48%, list=18%, signal=59%
GO_NEGATIVE_REGULATION_OF_APOPTOTIC_SIGNALING_PATHWAY	217	0.412535	1.62122	0	0.0451431	1	2980	tags=25%, list=17%, signal=30%
GO_REGULATION_OF_FATTY_ACID_BETA_OXIDATION	17	0.645232	1.62067	0.024952	0.0452991	1	1106	tags=24%, list=6%, signal=25%
GO_REACTIVE_OXYGEN_SPECIES_METABOLIC_PROCESS	250	0.40612	1.62061	0	0.0452586	1	3168	tags=33%, list=18%, signal=40%
GO_REGULATION_OF_PROTEIN_TYROSINE_KINASE_ACTIVITY	86	0.467891	1.62018	0.00203252	0.0453399	1	2507	tags=31%, list=14%, signal=37%
GO_CALCIUM_DEPENDENT_CELL_CELL_ADHESION_VIA_PLASMA_MEMBRANE_CELL_ADHESION_MOLECULES	47	0.518903	1.61963	0.00980392	0.0454774	1	3988	tags=57%, list=23%, signal=74%
GO_NEGATIVE_REGULATION_OF_LEUKOCYTE_DIFFERENTIATION	98	0.460232	1.61902	0.0017331	0.0456922	1	2678	tags=30%, list=15%, signal=35%
GO_RESPONSE_TO_CAMP	96	0.468766	1.618	0	0.0460371	1	3007	tags=40%, list=17%, signal=48%
GO_POSITIVE_REGULATION_OF_ADAPTIVE_IMMUNE_RESPONSE	98	0.462821	1.61761	0.00181488	0.0461253	1	4278	tags=50%, list=25%, signal=66%
GO_TOOTH_MINERALIZATION	21	0.622481	1.61729	0.0281125	0.0462197	1	2167	tags=38%, list=13%, signal=43%
GO_REGULATION_OF_RESPONSE_TO_BIOTIC_STIMULUS	490	0.378496	1.61624	0	0.046596	1	4066	tags=31%, list=23%, signal=39%
GO_POSITIVE_REGULATION_OF_LIPID_BIOSYNTHETIC_PROCESS	75	0.486627	1.61608	0	0.0465988	1	1490	tags=16%, list=9%, signal=17%
GO_RUFFLE_MEMBRANE	91	0.466344	1.61597	0.0106952	0.0465889	1	3786	tags=35%, list=22%, signal=45%
GO_POSITIVE_REGULATION_OF_OSSIFICATION	82	0.471051	1.61523	0.00169492	0.0468412	1	3582	tags=45%, list=21%, signal=57%
GO_REGULATION_OF_REACTIVE_OXYGEN_SPECIES_METABOLIC_PROCESS	171	0.424115	1.61506	0	0.0468548	1	2855	tags=30%, list=16%, signal=35%
GO_CELL_COMMUNICATION_BY_ELECTRICAL_COUPLING_INVOLVED_IN_CARDIAC_CONDUCTION	24	0.604602	1.61441	0.012987	0.0470678	1	3700	tags=54%, list=21%, signal=69%
GO_POSITIVE_REGULATION_OF_PATHWAY_RESTRICTED_SMAD_PROTEIN_PHOSPHORYLATION	44	0.521325	1.61384	0.0111524	0.0472455	1	2703	tags=43%, list=16%, signal=51%
GO_ENDOPLASMIC_RETICULUM_GOLGI_INTERMEDIATE_COMPARTMENT	124	0.438618	1.61364	0	0.0472714	1	5083	tags=55%, list=29%, signal=77%
GO_REGULATION_OF_LEUKOCYTE_DIFFERENTIATION	263	0.402172	1.61358	0	0.0472261	1	4172	tags=40%, list=24%, signal=52%
GO_REGULATION_OF_CHOLESTEROL_EFFLUX	24	0.603215	1.61314	0.0134875	0.0473413	1	549	tags=13%, list=3%, signal=13%
GO_NEGATIVE_REGULATION_OF_EPITHELIAL_TO_MESENCHYMAL_TRANSITION	26	0.590235	1.61293	0.0149813	0.0473669	1	2748	tags=50%, list=16%, signal=59%
GO_PEPTIDASE_ACTIVATOR_ACTIVITY	35	0.547482	1.61278	0.00957854	0.0473718	1	1922	tags=23%, list=11%, signal=26%
GO_REGULATION_OF_CELL_JUNCTION_ASSEMBLY	92	0.460812	1.61271	0.00554529	0.0473565	1	4630	tags=58%, list=27%, signal=78%
GO_RENAL_SYSTEM_DEVELOPMENT	290	0.394602	1.61221	0	0.0475247	1	2934	tags=34%, list=17%, signal=40%
GO_BODY_MORPHOGENESIS	49	0.513948	1.61052	0.0103093	0.0481812	1	2731	tags=41%, list=16%, signal=48%
GO_PROTEOGLYCAN_METABOLIC_PROCESS	88	0.458321	1.61046	0.00566038	0.0481476	1	3549	tags=48%, list=21%, signal=60%
GO_MYOBLAST_DIFFERENTIATION	83	0.469804	1.61003	0.00186916	0.0482545	1	2597	tags=30%, list=15%, signal=35%
GO_TRANSFORMING_GROWTH_FACTOR_BETA_RECEPTOR_SIGNALING_PATHWAY	175	0.420902	1.60991	0	0.0482352	1	2837	tags=33%, list=16%, signal=39%
GO_OSTEOBLAST_DIFFERENTIATION	205	0.415807	1.60979	0	0.0482266	1	2396	tags=30%, list=14%, signal=35%
GO_REGULATION_OF_EXTRINSIC_APOPTOTIC_SIGNALING_PATHWAY_IN_ABSENCE_OF_LIGAND	45	0.52603	1.60956	0.0116054	0.0482491	1	3065	tags=36%, list=18%, signal=43%
GO_ENDOPLASMIC_RETICULUM_GOLGI_INTERMEDIATE_COMPARTMENT_MEMBRANE	69	0.476994	1.60909	0.00555556	0.0484066	1	4919	tags=57%, list=28%, signal=79%
GO_MODIFICATION_OF_MORPHOLOGY_OR_PHYSIOLOGY_OF_OTHER_ORGANISM_INVOLVED_IN_SYMBIOTIC_INTERACTION	107	0.444239	1.60903	0.00192308	0.0483699	1	3283	tags=28%, list=19%, signal=34%
GO_POSITIVE_REGULATION_OF_INTERLEUKIN_6_SECRETION	31	0.561276	1.60897	0.0142857	0.0483255	1	3168	tags=58%, list=18%, signal=71%
GO_DEFENSE_RESPONSE_TO_FUNGUS	32	0.554705	1.60842	0.0094697	0.0484917	1	2620	tags=47%, list=15%, signal=55%
GO_NEPHRON_EPITHELIUM_DEVELOPMENT	110	0.44294	1.60768	0.00369004	0.0487909	1	2340	tags=35%, list=14%, signal=40%
GO_CARTILAGE_MORPHOGENESIS	28	0.569781	1.60725	0.0234834	0.0489391	1	2699	tags=50%, list=16%, signal=59%
GO_POSITIVE_REGULATION_OF_PHOSPHATIDYLINOSITOL_3_KINASE_SIGNALING	85	0.46133	1.60641	0.00184843	0.049223	1	3581	tags=46%, list=21%, signal=58%
GO_REGULATION_OF_SUPRAMOLECULAR_FIBER_ORGANIZATION	324	0.390527	1.60535	0	0.0496668	1	4352	tags=39%, list=25%, signal=51%
GO_CHEMOKINE_BINDING	32	0.555177	1.60518	0.0266667	0.0496783	1	2485	tags=38%, list=14%, signal=44%
GO_REGULATION_OF_RESPONSE_TO_EXTRACELLULAR_STIMULUS	24	0.604437	1.60508	0.0222672	0.049659	1	1316	tags=25%, list=8%, signal=27%
GO_RESPONSE_TO_FUNGUS	45	0.520879	1.60504	0.0147601	0.0496105	1	2620	tags=40%, list=15%, signal=47%
GO_NEGATIVE_REGULATION_OF_ANIMAL_ORGAN_MORPHOGENESIS	34	0.542528	1.60449	0.00785855	0.0498069	1	2057	tags=41%, list=12%, signal=47%
GO_POSITIVE_REGULATION_OF_TUMOR_NECROSIS_FACTOR_BIOSYNTHETIC_PROCESS	20	0.617799	1.60449	0.0138614	0.0497461	1	2722	tags=45%, list=16%, signal=53%
GO_ASTROCYTE_DIFFERENTIATION	76	0.476424	1.60403	0.0127273	0.0498674	1	2484	tags=38%, list=14%, signal=44%
GO_NEGATIVE_REGULATION_OF_TRANSPORTER_ACTIVITY	74	0.474294	1.6039	0.00371747	0.0498554	1	2459	tags=28%, list=14%, signal=33%
GO_DERMATAN_SULFATE_PROTEOGLYCAN_METABOLIC_PROCESS	16	0.632825	1.60357	0.0340681	0.0499775	1	1855	tags=50%, list=11%, signal=56%
GO_REGULATION_OF_CHONDROCYTE_DIFFERENTIATION	48	0.510857	1.60356	0.0078125	0.0499198	1	2628	tags=46%, list=15%, signal=54%
GO_CONDENSED_CHROMOSOME	204	-0.468281	-1.86322	0	0.0472422	0.891	4698	tags=42%, list=27%, signal=57%
GO_EPOXYGENASE_P450_PATHWAY	19	-0.716997	-1.86761	0.00209205	0.04594	0.88	983	tags=58%, list=6%, signal=61%
GO_INTERSTRAND_CROSS_LINK_REPAIR	48	-0.581886	-1.86863	0	0.0466626	0.877	5712	tags=73%, list=33%, signal=109%
GO_DNA_DEPENDENT_ATPASE_ACTIVITY	104	-0.514985	-1.8835	0	0.039418	0.813	4021	tags=42%, list=23%, signal=55%
GO_DNA_REPLICATION_INITIATION	37	-0.636365	-1.91256	0	0.0274701	0.688	4027	tags=59%, list=23%, signal=77%
GO_DNA_BINDING_TRANSCRIPTION_ACTIVATOR_ACTIVITY	416	-0.448359	-1.92252	0	0.0246181	0.649	2474	tags=27%, list=14%, signal=31%
GO_UNSATURATED_FATTY_ACID_METABOLIC_PROCESS	104	-0.525443	-1.93188	0	0.0221611	0.59	1324	tags=28%, list=8%, signal=30%
GO_SYNAPSIS	40	-0.636573	-1.93504	0	0.0220091	0.575	3150	tags=55%, list=18%, signal=67%
GO_CHROMOSOME_ORGANIZATION_INVOLVED_IN_MEIOTIC_CELL_CYCLE	57	-0.595591	-1.94555	0	0.0203802	0.532	3480	tags=51%, list=20%, signal=63%
GO_PIRNA_METABOLIC_PROCESS	18	-0.752596	-1.94648	0.00199203	0.0208802	0.527	2197	tags=72%, list=13%, signal=83%
GO_CONDENSED_NUCLEAR_CHROMOSOME	92	-0.540008	-1.95213	0	0.0202397	0.498	3134	tags=38%, list=18%, signal=46%
GO_ARACHIDONIC_ACID_METABOLIC_PROCESS	51	-0.606877	-1.98066	0	0.0133452	0.343	1324	tags=41%, list=8%, signal=44%
GO_KERATINIZATION	156	-0.520834	-1.98914	0	0.0126225	0.314	1499	tags=31%, list=9%, signal=34%
GO_MALE_MEIOSIS_I	22	-0.739816	-1.98962	0	0.0131574	0.312	1463	tags=50%, list=8%, signal=55%
GO_MEIOTIC_CHROMOSOME_SEGREGATION	75	-0.584375	-1.99683	0	0.0124309	0.286	3480	tags=51%, list=20%, signal=63%
GO_RETINOIC_ACID_METABOLIC_PROCESS	32	-0.672427	-1.99732	0	0.0130475	0.286	1380	tags=56%, list=8%, signal=61%
GO_HOMOLOGOUS_CHROMOSOME_SEGREGATION	49	-0.622675	-2.00673	0	0.0117173	0.25	3150	tags=55%, list=18%, signal=67%
GO_DNA_REPLICATION	256	-0.487165	-2.00843	0	0.0119867	0.241	4912	tags=53%, list=28%, signal=73%
GO_EXOGENOUS_DRUG_CATABOLIC_PROCESS	22	-0.742699	-2.01236	0	0.0118903	0.229	1324	tags=55%, list=8%, signal=59%
GO_CORNIFIED_ENVELOPE	45	-0.626483	-2.01304	0	0.0125884	0.229	3999	tags=64%, list=23%, signal=84%
GO_LONG_CHAIN_FATTY_ACID_METABOLIC_PROCESS	105	-0.55282	-2.01948	0	0.0120676	0.207	1324	tags=30%, list=8%, signal=33%
GO_DNA_DEPENDENT_DNA_REPLICATION	140	-0.533257	-2.03636	0	0.009351	0.157	4912	tags=59%, list=28%, signal=82%
GO_ARACHIDONIC_ACID_MONOOXYGENASE_ACTIVITY	16	-0.805708	-2.03981	0	0.00947846	0.147	983	tags=63%, list=6%, signal=66%
GO_SYNAPTONEMAL_STRUCTURE	37	-0.676977	-2.05012	0	0.00827059	0.116	3044	tags=57%, list=18%, signal=69%
GO_CELL_CYCLE_DNA_REPLICATION	63	-0.610058	-2.0513	0	0.0088805	0.113	4871	tags=70%, list=28%, signal=97%
GO_REPLICATION_FORK	67	-0.602046	-2.05576	0	0.00892151	0.102	4751	tags=63%, list=27%, signal=86%
GO_MEIOTIC_CELL_CYCLE	224	-0.505582	-2.05818	0	0.00985956	0.1	3152	tags=41%, list=18%, signal=49%
GO_MALE_MEIOTIC_NUCLEAR_DIVISION	44	-0.670487	-2.06528	0	0.0101434	0.091	1463	tags=45%, list=8%, signal=50%
GO_MEIOTIC_CELL_CYCLE_PROCESS	168	-0.531388	-2.06834	0	0.0116003	0.09	3152	tags=45%, list=18%, signal=55%
GO_XENOBIOTIC_METABOLIC_PROCESS	119	-0.552943	-2.08744	0	0.00895779	0.06	1927	tags=38%, list=11%, signal=42%
GO_AROMATASE_ACTIVITY	26	-0.748335	-2.11218	0	0.00639489	0.035	852	tags=62%, list=5%, signal=65%
GO_CORNIFICATION	112	-0.570052	-2.1309	0	0.00639563	0.026	1707	tags=34%, list=10%, signal=37%
GO_OXIDOREDUCTASE_ACTIVITY_ACTING_ON_PAIRED_DONORS_WITH_INCORPORATION_OR_REDUCTION_OF_MOLECULAR_OXYGEN_REDUCED_FLAVIN_OR_FLAVOPROTEIN_AS_ONE_DONOR_AND_INCORPORATION_OF_ONE_ATOM_OF_OXYGEN	34	-0.733533	-2.21959	0	0.00106896	0.003	983	tags=56%, list=6%, signal=59%
GO_MEIOSIS_I_CELL_CYCLE_PROCESS	107	-0.619575	-2.30074	0	0	0	3316	tags=52%, list=19%, signal=64%

## Sheet: Table_S7_C6_GSEA
Table S7. Significant MSigDB C6 (oncogenic gene sets) terms among low-risk versus high-risk groups of the pan-SCC cohort by GSEA
NAME	SIZE	ES	NES	NOM p-val	FDR q-val	FWER p-val	RANK AT MAX	LEADING EDGE
BMI1_DN_MEL18_DN.V1_UP	142	0.650682	2.45403	0	0	0	2863	tags=58%, list=17%, signal=69%
BMI1_DN.V1_UP	143	0.651242	2.41923	0	0	0	2863	tags=54%, list=17%, signal=64%
MEL18_DN.V1_UP	137	0.640048	2.37784	0	0	0	2863	tags=56%, list=17%, signal=67%
KRAS.LUNG.BREAST_UP.V1_UP	131	0.627633	2.28702	0	0	0	2322	tags=47%, list=13%, signal=54%
EGFR_UP.V1_UP	183	0.574444	2.2294	0	0	0	3713	tags=50%, list=21%, signal=63%
ESC_V6.5_UP_EARLY.V1_DN	156	0.567081	2.13866	0	0	0	2721	tags=42%, list=16%, signal=50%
KRAS.50_UP.V1_UP	46	0.685291	2.1338	0	0	0	3261	tags=70%, list=19%, signal=85%
ATF2_S_UP.V1_DN	179	0.553016	2.13315	0	0	0	3072	tags=48%, list=18%, signal=58%
KRAS.300_UP.V1_UP	133	0.578875	2.1326	0	0	0	3261	tags=53%, list=19%, signal=64%
RPS14_DN.V1_UP	183	0.549755	2.12722	0	0	0	4164	tags=61%, list=24%, signal=80%
PRC2_EZH2_UP.V1_UP	186	0.534061	2.08804	0	0	0	3952	tags=55%, list=23%, signal=70%
ESC_J1_UP_LATE.V1_UP	177	0.546184	2.08673	0	0	0	1906	tags=35%, list=11%, signal=39%
KRAS.DF.V1_UP	183	0.544856	2.06956	0	0	0	2992	tags=38%, list=17%, signal=46%
KRAS.600_UP.V1_UP	259	0.512929	2.0599	0	0	0	2671	tags=43%, list=15%, signal=50%
KRAS.600.LUNG.BREAST_UP.V1_UP	257	0.507133	2.04136	0	0	0	2663	tags=43%, list=15%, signal=50%
TGFB_UP.V1_UP	181	0.516847	1.99963	0	0	0	3782	tags=50%, list=22%, signal=63%
CSR_EARLY_UP.V1_UP	145	0.529899	1.9718	0	7.77118e-05	0.001	3703	tags=35%, list=21%, signal=44%
STK33_NOMO_UP	275	0.489958	1.95868	0	0.000144191	0.002	3250	tags=37%, list=19%, signal=44%
LEF1_UP.V1_UP	188	0.499109	1.94679	0	0.000136602	0.002	2300	tags=34%, list=13%, signal=39%
HINATA_NFKB_IMMU_INF	15	0.800843	1.94102	0	0.000129772	0.002	1902	tags=60%, list=11%, signal=67%
ATF2_UP.V1_DN	175	0.509019	1.93678	0	0.000188282	0.003	2584	tags=37%, list=15%, signal=43%
RB_DN.V1_DN	119	0.526731	1.92797	0	0.000179724	0.003	2880	tags=39%, list=17%, signal=47%
RAF_UP.V1_UP	189	0.49172	1.88453	0	0.000354053	0.006	3517	tags=44%, list=20%, signal=55%
CAHOY_ASTROGLIAL	95	0.540743	1.87729	0	0.000339301	0.006	2775	tags=47%, list=16%, signal=56%
KRAS.BREAST_UP.V1_UP	126	0.495393	1.81162	0	0.000648081	0.01	2162	tags=40%, list=12%, signal=45%
ESC_V6.5_UP_LATE.V1_UP	174	0.472472	1.79898	0	0.000737654	0.012	3435	tags=40%, list=20%, signal=50%
BCAT.100_UP.V1_UP	48	0.57515	1.79508	0	0.000759263	0.013	3008	tags=46%, list=17%, signal=55%
KRAS.LUNG_UP.V1_UP	126	0.488688	1.78961	0	0.000887015	0.016	2663	tags=44%, list=15%, signal=52%
STK33_UP	273	0.445845	1.78719	0	0.000900371	0.017	4125	tags=40%, list=24%, signal=52%
P53_DN.V1_DN	186	0.461757	1.77012	0	0.00109818	0.022	3152	tags=39%, list=18%, signal=47%
SNF5_DN.V1_DN	147	0.472189	1.7699	0	0.00110616	0.023	2043	tags=30%, list=12%, signal=34%
MEK_UP.V1_UP	185	0.462988	1.759	0	0.00120273	0.026	3554	tags=42%, list=21%, signal=52%
CYCLIN_D1_UP.V1_UP	179	0.454798	1.72986	0.00175131	0.00163316	0.037	2617	tags=28%, list=15%, signal=33%
P53_DN.V2_UP	142	0.459069	1.72058	0	0.00194625	0.045	3266	tags=39%, list=19%, signal=47%
CORDENONSI_YAP_CONSERVED_SIGNATURE	55	0.537356	1.70379	0.00181159	0.00235195	0.056	2936	tags=45%, list=17%, signal=55%
P53_DN.V1_UP	186	0.436558	1.69265	0	0.00297847	0.073	3264	tags=39%, list=19%, signal=47%
HOXA9_DN.V1_UP	180	0.434605	1.67244	0	0.00361153	0.09	4263	tags=43%, list=25%, signal=57%
IL2_UP.V1_UP	174	0.437081	1.67117	0	0.00351649	0.09	3376	tags=34%, list=20%, signal=42%
WNT_UP.V1_DN	165	0.433197	1.6528	0.00179856	0.00446375	0.117	3497	tags=41%, list=20%, signal=50%
PKCA_DN.V1_DN	144	0.439963	1.64759	0	0.00465172	0.125	3453	tags=40%, list=20%, signal=50%
KRAS.KIDNEY_UP.V1_DN	122	0.44615	1.64023	0	0.0048362	0.133	2520	tags=36%, list=15%, signal=42%
TBK1.DF_UP	273	0.409428	1.63849	0	0.00478576	0.135	3722	tags=33%, list=21%, signal=41%
LTE2_UP.V1_DN	192	0.421704	1.62312	0	0.00570049	0.164	3661	tags=36%, list=21%, signal=46%
CSR_LATE_UP.V1_DN	139	0.423015	1.58281	0.00181488	0.00960269	0.271	3264	tags=32%, list=19%, signal=39%
ERBB2_UP.V1_UP	180	0.413522	1.58086	0.00546448	0.00953361	0.274	3160	tags=34%, list=18%, signal=41%
PTEN_DN.V2_UP	125	0.435019	1.5719	0.00548446	0.0102875	0.297	2629	tags=38%, list=15%, signal=44%
CYCLIN_D1_UP.V1_DN	180	0.404268	1.55674	0.00173913	0.0119222	0.34	3724	tags=34%, list=22%, signal=43%
PRC2_EED_UP.V1_UP	178	0.407828	1.55455	0	0.0119046	0.346	3218	tags=29%, list=19%, signal=35%
BCAT_BILD_ET_AL_DN	44	0.50358	1.54936	0.0169811	0.0125168	0.363	4592	tags=50%, list=27%, signal=68%
KRAS.KIDNEY_UP.V1_UP	137	0.414933	1.53668	0.00357143	0.0139524	0.401	2489	tags=31%, list=14%, signal=36%
PTEN_DN.V1_DN	165	0.406261	1.53644	0.0037037	0.013708	0.402	3141	tags=40%, list=18%, signal=48%
SNF5_DN.V1_UP	163	0.401641	1.51122	0.00380228	0.0178639	0.504	3648	tags=37%, list=21%, signal=46%
PIGF_UP.V1_UP	183	0.392721	1.50454	0.00534759	0.0190518	0.528	3953	tags=28%, list=23%, signal=36%
SINGH_KRAS_DEPENDENCY_SIGNATURE	20	0.576091	1.49356	0.0397614	0.0206851	0.563	1883	tags=30%, list=11%, signal=34%
CAMP_UP.V1_DN	190	0.384875	1.48523	0.00352734	0.0224597	0.6	3994	tags=35%, list=23%, signal=45%
PRC2_SUZ12_UP.V1_UP	171	0.380201	1.45972	0.00742115	0.0285075	0.682	3465	tags=37%, list=20%, signal=46%
AKT_UP.V1_DN	179	0.38037	1.45937	0.00687285	0.0280317	0.683	1767	tags=24%, list=10%, signal=26%
CSR_LATE_UP.V1_UP	157	0.384241	1.44319	0.00716846	0.0337235	0.756	2635	tags=22%, list=15%, signal=25%
JNK_DN.V1_UP	174	0.374204	1.43928	0.00183486	0.034316	0.767	2347	tags=26%, list=14%, signal=30%
E2F1_UP.V1_DN	182	0.370649	1.43722	0.00519931	0.0344585	0.774	3393	tags=32%, list=20%, signal=39%
E2F3_UP.V1_DN	127	0.390812	1.43343	0.0180505	0.0352077	0.79	2921	tags=28%, list=17%, signal=33%
MYC_UP.V1_DN	153	0.376959	1.42995	0.012844	0.0360885	0.798	3656	tags=33%, list=21%, signal=41%
TGFB_UP.V1_DN	180	0.370574	1.42279	0.00179211	0.0380351	0.814	3051	tags=28%, list=18%, signal=34%
AKT_UP_MTOR_DN.V1_DN	176	0.369085	1.40827	0.0157895	0.0430385	0.864	2471	tags=26%, list=14%, signal=30%
STK33_SKM_UP	261	0.352914	1.39975	0.0053286	0.0457466	0.879	4102	tags=36%, list=24%, signal=47%
KRAS.50_UP.V1_DN	45	-0.547258	-1.71516	0.00614754	0.0132142	0.049	1807	tags=29%, list=10%, signal=32%
E2F3_UP.V1_UP	182	-0.485682	-1.90026	0	0.00159632	0.003	3313	tags=44%, list=19%, signal=54%

## Sheet: Table_S8_CNV_DEmRNAs
Table S8. DEGs affected by copy number alteration among low-risk versus high-risk groups of the pan-SCC cohort
Entrez ID	Gene Symbol	Chromosome
81569	ACTL8	1
268	AMH	19
26084	ARHGEF26	3
84239	ATP13A4	3
344905	ATP13A5	3
10317	B3GALT5	21
79173	C19orf57	19
203076	C8orf74	8
10136	CELA3A	1
23436	CELA3B	1
83539	CHST9	18
285888	CNPY1	7
49860	CRNN	1
66002	CYP4F12	19
8529	CYP4F2	19
1630	DCC	18
1671	DEFA6	8
29947	DNMT3L	21
2051	EPHB6	7
79852	EPHX3	19
54097	FAM3B	21
83953	FCAMR	1
389549	FEZF1	7
2636	GBX1	7
647309	GMNC	3
57110	HRASLS	3
29949	IL19	1
3792	KEL	7
55220	KLHDC8A	1
346689	KLRG2	7
353144	LCE3C	1
79727	LIN28A	1
4009	LMX1A	1
84944	MAEL	1
4585	MUC4	3
4653	MYOC	1
135935	NOBOX	7
7827	NPHS2	1
29943	PADI1	1
5078	PAX4	7
126006	PCP2	19
654790	PCP4L1	1
203074	PRSS55	8
400668	PRSS57	19
5764	PTN	7
126638	RPTN	1
132112	RTP1	3
344658	SAMD7	3
89778	SERPINB11	18
5276	SERPINI2	3
81626	SHCBP1L	1
6493	SIM2	21
652991	SKOR2	18
26266	SLC13A4	7
284427	SLC25A41	19
4184	SMCP	1
6657	SOX2	3
6705	SPRR2F	1
6707	SPRR3	1
55061	SUSD4	1
126668	TDRD10	1
84066	TEX35	1
100507421	TMEM178B	7
8995	TNFSF18	1
89766	UMODL1	21
151790	WDR49	3
23217	ZFR2	19
127665	ZNF648	1
94160	ABCC12	16
8749	ADAM18	8
2515	ADAM2	8
9590	AKAP12	6
27063	ANKRD1	10
433	ASGR2	17
146227	BEAN1	16
80114	BICC1	10
147372	CCBE1	18
1013	CDH15	16
221223	CES5A	16
8973	CHRNA6	8
1258	CNGB1	16
1361	CPB2	13
55118	CRTAC1	10
27121	DKK4	8
92737	DNER	2
2303	FOXC2	16
9340	GLP2R	17
10082	GPC6	13
3240	HP	16
3363	HTR7	10
4313	MMP2	16
4318	MMP9	20
4489	MT1A	16
4502	MT2A	16
84560	MT4	16
4619	MYH1	17
4621	MYH3	17
84665	MYPN	10
85407	NKD1	16
167826	OLIG3	6
84647	PLA2G12B	10
5328	PLAU	10
140902	R3HDML	20
140432	RNF113B	13
7857	SCG2	2
22941	SHANK2	11
10568	SLC34A2	4
340146	SLC35D3	6
6530	SLC6A2	16
84189	SLITRK6	13
100507203	SMLR1	6
80309	SPHKAP	2
55959	SULF2	20
219793	TBATA	10
79853	TM4SF20	2
9032	TM4SF5	17
84627	ZNF469	16
higher frequency for gain and up-regulated in low-risk group
higher frequency for deletion and down-regulated in low-risk group

## Sheet: Table_S9_Methy_DEmRNAs
Table S9. DEGs affected by promoter methylation among low-risk versus high-risk groups of the pan-SCC cohort
Gene Symbol	Entrez ID	Groups	Promoter probes
ADAM12	8038	up in High risk	cg05181041;cg11668923
ADRA1B	147	up in High risk	cg05963618;cg07011172;cg07570075;cg09049672
AJAP1	55966	up in High risk	cg04027805;cg09175749;cg11835068;cg17741689
AMIGO2	347902	up in High risk	cg07473175;cg08135379
ANKRD34C	390616	up in High risk	cg12628659
ANTXR2	118429	up in High risk	cg02890102;cg08174504
APCDD1L	164284	up in High risk	cg07402669;cg20600210
CAMK2N1	55450	up in High risk	cg00980178
CCBE1	147372	up in High risk	cg02774186;cg07126263;cg13643894;cg16443424;cg26965275
CDH10	1008	up in High risk	cg14730815
CDH2	1000	up in High risk	cg02840109;cg06090660;cg09313439;cg12208258;cg14312538
CDH6	1004	up in High risk	cg02496256;cg04132555;cg05822100;cg11782779;cg26861946
CHGA	1113	up in High risk	cg02327501
COL5A1	1289	up in High risk	cg14252519
COL6A2	1292	up in High risk	cg10435849
CRH	1392	up in High risk	cg21878188
CSMD3	114788	up in High risk	cg03344027;cg03515557;cg12545721;cg15430464
DDIT4L	115265	up in High risk	cg08663159;cg12566138;cg12829717;cg18603154;cg27062369
DSCAM	1826	up in High risk	cg07962392;cg09880551;cg10644072
DUSP4	1846	up in High risk	cg00782124;cg00936146;cg01576531;cg05418877;cg05972070;cg08777490;cg13273799;cg18070061;cg19687358;cg24260218;cg27130302
EPHX3	79852	up in Low risk	cg15826897;cg17399362;cg26477573
EREG	2069	up in High risk	cg11646192
FBN1	2200	up in High risk	cg03535663
FGF5	2250	up in High risk	cg02002231;cg10031614;cg10218799;cg12087412;cg12528713;cg14197923;cg18638496;cg20528583;cg21477508
FLRT2	23768	up in High risk	cg01537995;cg01711160;cg01919632;cg02165099;cg02805920;cg04975505;cg12080751;cg12155356;cg14125604;cg14400498;cg16800165;cg17410236;cg18070676;cg19622874;cg21571339;cg22518208;cg23400512;cg25120290;cg26651233
FN1	2335	up in High risk	cg22511947
FOXA2	3170	up in High risk	cg01777575;cg06697267;cg07003030;cg07572341;cg08225889;cg25218716;cg25484990;cg26137868
GHSR	2693	up in High risk	cg15987088
GPC6	10082	up in High risk	cg00191477;cg07529657;cg19824907
GRM3	2913	up in High risk	cg01449218;cg01511379
HAND1	9421	up in High risk	cg01834210;cg16532600
HLF	3131	up in Low risk	cg01392772
HMX2	3167	up in Low risk	cg17498296;cg22603247
INSM1	3642	up in Low risk	cg03380643
IRX1	79192	up in High risk	cg05534710;cg06689918
KANK4	163782	up in High risk	cg06372391;cg16028201
KCNF1	3754	up in High risk	cg03038132;cg05633391;cg22085335;cg26267678
KCNQ4	9132	up in Low risk	cg13438961
L1CAM	3897	up in High risk	cg06300944
LRRC4	64101	up in Low risk	cg09087503;cg26173847
MCF2	4168	up in High risk	cg19549023;cg20024850
MMP16	4325	up in High risk	cg11536457;cg26756083
MSX2	4488	up in High risk	cg06946371;cg12387713;cg17156565;cg20563910;cg25998402;cg26615160;cg26796283;cg27096144
MT2A	4502	up in High risk	cg08409642
MYADM	91663	up in High risk	cg02201774;cg03585419;cg05337743;cg05832051;cg06472476;cg06665109;cg07454803;cg09418984;cg11418112;cg12586594;cg13499300;cg13523528;cg14713933;cg17382541;cg18844210;cg22938308;cg23305567;cg23493132;cg23520075;cg25693289;cg25791973;cg26535805;cg27294816
MYT1L	23040	up in High risk	cg21463709
NKD1	85407	up in High risk	cg00503804;cg05238767
NKX2-2	4821	up in High risk	cg07070391
NT5E	4907	up in High risk	cg10663055;cg13315970;cg17488985;cg17966619;cg21730993;cg23157089;cg24635468
NTSR1	4923	up in High risk	cg00254133;cg01539036;cg05295038;cg09893588
OTOP3	347741	up in Low risk	cg10338787
PAH	5053	up in High risk	cg15963417;cg18919225;cg24167314
PAPPA	5069	up in High risk	cg02873524
PCDH10	57575	up in High risk	cg02114924;cg02562431;cg12746059;cg27600205
PCDHA13	56136	up in High risk	cg01202150
RAPGEFL1	51195	up in Low risk	cg04178858;cg14603620;cg15826437;cg25813864
RASGRF1	5923	up in High risk	cg24733262
RSPO4	343637	up in High risk	cg17870408
RXFP3	51289	up in High risk	cg26986911
SEMA3A	10371	up in High risk	cg03080692;cg05742308;cg10035469;cg15035350;cg16346212;cg20955022;cg26908950
SLC22A3	6581	up in High risk	cg07237939
SLC6A2	6530	up in High risk	cg16629702
SLC8A3	6547	up in High risk	cg20267521;cg23609571
SORCS2	57537	up in High risk	cg25655234
SPOCK1	6695	up in High risk	cg05143123;cg12420858;cg12832649
SRPX	8406	up in High risk	cg14759284
SSTR1	6751	up in High risk	cg04346113
SYT6	148281	up in High risk	cg09177131;cg12804010
TAC1	6863	up in High risk	cg02539083;cg09236284;cg09910635
TFPI2	7980	up in High risk	cg10539069
TLL1	7092	up in High risk	cg08570521;cg19898128;cg24521633
VEGFC	7424	up in High risk	cg01590753;cg06679347
VGLL2	245806	up in High risk	cg13371788;cg14953590;cg18441661
WNK2	65268	up in Low risk	cg10272601;cg16158807;cg20616414
ZNF804A	91752	up in High risk	cg13536757;cg16573328

## Sheet: Table_S10_DEmiRNAs
Table S10. Differentially expressed miRs low-risk versus high-risk groups of the pan-SCC cohort
miR	logFC	p value	FDR
hsa-miR-518a-3p	-3.07951	4.96427e-58	2.72042e-56
hsa-miR-6510-3p	-1.7844	3.18139e-55	1.30755e-53
hsa-miR-449b-5p	-1.68809	4.80663e-14	3.29254e-13
hsa-miR-383-5p	-1.59354	6.56798e-11	3.22487e-10
hsa-miR-509-3-5p	-1.56926	2.37383e-13	1.51263e-12
hsa-miR-30e-3p	-1.56734	8.96293e-07	2.74908e-06
hsa-miR-199b-3p	-1.45684	3.49205e-05	8.53392e-05
hsa-miR-122-5p	-1.42088	6.59097e-11	3.22487e-10
hsa-miR-4778-3p	-1.37107	7.28023e-23	8.19774e-22
hsa-miR-150-3p	-1.35813	5.12097e-26	6.68165e-25
hsa-miR-5683	-1.29953	6.22832e-09	2.5345e-08
hsa-miR-6512-5p	-1.2995	6.48833e-28	9.03967e-27
hsa-miR-125b-2-3p	-1.22578	1.09319e-43	3.09863e-42
hsa-miR-6512-3p	-1.21132	3.95307e-22	4.33257e-21
hsa-miR-99a-5p	-1.20811	1.5732e-55	6.80617e-54
hsa-let-7c-3p	-1.19169	6.15596e-47	2.02408e-45
hsa-miR-20b-5p	-1.18531	2.08547e-31	3.49849e-30
hsa-miR-514a-3p	-1.17887	8.55738e-13	5.2906e-12
hsa-miR-148a-3p	-1.175	0.000131166	0.000295393
hsa-miR-5586-5p	-1.16915	8.55568e-08	2.97999e-07
hsa-miR-99a-3p	-1.15581	1.89805e-42	5.03289e-41
hsa-miR-20b-3p	-1.1504	1.70395e-20	1.75081e-19
hsa-miR-509-3p	-1.13599	1.45178e-12	8.77473e-12
hsa-miR-449c-5p	-1.13253	2.37064e-08	8.89802e-08
hsa-miR-9-5p	-1.11781	2.66824e-24	3.22543e-23
hsa-miR-449a	-1.11683	2.93742e-07	9.5437e-07
hsa-miR-508-5p	-1.08917	2.8034e-08	1.04745e-07
hsa-miR-363-3p	-1.05339	2.25416e-28	3.25074e-27
hsa-let-7c-5p	-1.02609	1.66294e-42	4.55646e-41
hsa-miR-508-3p	-1.01971	5.09147e-11	2.53648e-10
hsa-miR-935	1.04101	2.15532e-17	1.75414e-16
hsa-miR-1-3p	1.05539	2.10291e-11	1.09405e-10
hsa-miR-518c-5p	1.10723	1.87535e-12	1.11706e-11
hsa-miR-6854-3p	1.16087	1.9294e-08	7.3086e-08
hsa-miR-499a-5p	1.231	1.24374e-12	7.57297e-12
hsa-miR-137	1.33433	4.78761e-21	5.0454e-20
hsa-miR-133b	1.39902	4.80193e-14	3.29254e-13
hsa-miR-184	1.52945	9.53013e-20	9.32591e-19
hsa-miR-206	1.79473	3.7538e-12	2.15778e-11
hsa-miR-518c-3p	1.92398	1.94732e-26	2.58177e-25
hsa-miR-519d-3p	2.00618	2.82441e-28	4.00288e-27
hsa-miR-516a-5p	2.40263	7.51682e-33	1.34322e-31
hsa-miR-517b-3p	2.42057	3.19019e-41	7.49238e-40
hsa-miR-517a-3p	2.42063	3.18954e-41	7.49238e-40
hsa-miR-520h	2.66771	5.32454e-41	1.18291e-39
hsa-miR-520g-3p	2.66873	9.77857e-44	2.87071e-42
hsa-miR-521	2.6694	6.52634e-29	9.75392e-28
hsa-miR-519a-3p	2.67643	1.47216e-24	1.80614e-23
hsa-miR-1283	2.70338	2.54124e-29	3.86834e-28
hsa-miR-519a-5p	2.74611	5.56466e-37	1.06376e-35
hsa-miR-517c-3p	2.79164	1.03108e-37	2.06718e-36
hsa-miR-522-3p	2.82515	3.08947e-33	5.77169e-32
hsa-miR-518e-3p	2.84803	9.38219e-47	2.96622e-45
hsa-miR-1323	2.85732	2.22351e-37	4.35173e-36
hsa-miR-515-3p	2.95336	4.17383e-41	9.53025e-40
hsa-miR-519c-3p	3.0438	8.55039e-42	2.12983e-40
hsa-miR-520f-3p	3.10394	2.52847e-53	9.44728e-52
hsa-miR-518b	3.219	1.43227e-66	1.07029e-64
hsa-miR-520b	3.28185	1.92025e-51	6.57684e-50
hsa-miR-517-5p	3.49119	1.39397e-40	3.01538e-39
hsa-miR-5194	3.52455	1.99855e-54	7.82291e-53
hsa-miR-525-5p	3.69429	1.28212e-61	8.10697e-60
hsa-miR-516b-5p	3.6948	1.817e-70	1.65953e-68
hsa-miR-512-5p	3.8058	3.93169e-53	1.40515e-51
hsa-miR-526b-5p	3.93783	3.20003e-85	8.76809e-83
hsa-miR-520a-3p	4.03314	1.25027e-75	2.05544e-73
hsa-miR-520e	4.23609	3.4818e-56	1.59002e-54
hsa-miR-5193	4.24303	1.11212e-73	1.30594e-71
hsa-miR-518a-5p	4.29704	5.09499e-67	4.18808e-65
hsa-miR-512-3p	4.31602	1.41319e-102	5.80822e-100
hsa-miR-520a-5p	4.70279	3.98222e-83	8.18345e-81
hsa-miR-448	4.73921	3.99949e-73	4.10948e-71
hsa-miR-302a-3p	4.77137	2.29986e-56	1.11205e-54
hsa-miR-373-3p	4.84988	1.94292e-62	1.3309e-60
hsa-miR-518f-5p	4.94001	5.8158e-74	7.96765e-72
hsa-miR-371a-5p	5.12023	1.90178e-57	9.77037e-56
hsa-miR-371a-3p	5.28229	1.81857e-59	1.06776e-57
hsa-miR-372-3p	5.75701	1.55927e-111	1.28172e-108

[truncated: 2 more sheets: Table_S11_DElncRNAs, Table_S12_multi_omics_genes]
